# Supplementary material for: Validation study on definition of cause of death in Japanese claims data
Source: PLoS One. 2023 Mar 23;18(3):e0283209. doi: 10.1371/journal.pone.0283209 (PMC10035912; doi:10.1371/journal.pone.0283209)
Supplement: S1 File — (ZIP) [file pone.0283209.s005.zip]

Archive with 2 entries (2 files):
- Software Source Code_datastep.txt
- Software Source Code_importstep.txt
