# Supplementary material for: Validation study on definition of cause of death in Japanese claims data
Source: PLoS One. 2023 Mar 23;18(3):e0283209. doi: 10.1371/journal.pone.0283209 (PMC10035912; doi:10.1371/journal.pone.0283209)
Supplement: S1 File — (ZIP) [file pone.0283209.s005.zip › Software Source Code_datastep.txt]

/*DPC*/
/*SBR[h*/
/*DPCZÉeöðt^*/
proc sort data=dpc_sb_import;by nid;run;
data dpc_sb2;set dpc_sb_import;drop diseasecd;run;
data dpc_sb2;set dpc_sb2;icd_ft=substr(icd10,1,1);icd_nm=substr(icd10,2,2);run;
data dpc_sb2;set dpc_sb2;icd_2=input(icd_nm,best.);drop icd_nm;run;
data dpc_sb2;set dpc_sb2;
if icd_ft='C'  and 00<=icd_2<=97 then cancer=1;
if icd_ft='I' and 01<=icd_2<=02 then  chf=1;
if icd_ft='I' and 05<=icd_2<=09 then  chf=1;
if icd_ft='I' and 20<=icd_2<=52 then  chf=1;
if icd_ft='I' and 60<=icd_2<=69 then  cvd=1;
if icd_ft='J' and 12<=icd_2<=18 then  pneumonia=1;
if icd_ft='J' and 41<=icd_2<=44 then  copd=1;
if icd_ft='N' and 17<=icd_2<=19 then  ckd=1;
if icd_ft='R' and icd_2=54 then  oldage=1;
if icd_ft='F' and 01<=icd_2<=03 then  dementia1=1;
if icd_ft='G' and icd_2=30 then  dementia2=1;
if icd_ft='A' and 00<=icd_2<=99 then  infection=1;
if icd_ft='B' and 00<=icd_2<=99 then  infection=1;
run;
data dpc_all;set dpc_sb2;
if year=2018 and month=1 then dpc_day=201801;
if year=2018 and month=2 then dpc_day=201802;
if year=2018 and month=3 then dpc_day=201803;
if year=2018 and month=4 then dpc_day=201804;
if year=2018 and month=5 then dpc_day=201805;
if year=2018 and month=6 then dpc_day=201806;
if year=2018 and month=7 then dpc_day=201807;
if year=2018 and month=8 then dpc_day=201808;
if year=2018 and month=9 then dpc_day=201809;
if year=2018 and month=10 then dpc_day=201810;
if year=2018 and month=11 then dpc_day=201811;
if year=2018 and month=12 then dpc_day=201812;
if year=2019 and month=1 then dpc_day=201901;
if year=2019 and month=2 then dpc_day=201902;
if year=2019 and month=3 then dpc_day=201903;
if year=2019 and month=4 then dpc_day=201904;
if year=2019 and month=5 then dpc_day=201905;
if year=2019 and month=6 then dpc_day=201906;
if year=2019 and month=7 then dpc_day=201907;
if year=2019 and month=8 then dpc_day=201908;
if year=2019 and month=9 then dpc_day=201909;
if year=2019 and month=10 then dpc_day=201910;
if year=2019 and month=11 then dpc_day=201911;
if year=2019 and month=12 then dpc_day=201912;
if year=2020 and month=1 then dpc_day=202001;
drop icd10  icd_ft icd_2  year month;run;
run;
data dpc_all;format nid dpc_day dkbn;set dpc_all;run;

/*SÌÝÅS]AA]ASÍBUAãÉª¯é*/

/*Å½¹ü*/
data most;set dpc_all;where dkbn=1;;run;
/*ÎÛ¾³ÈOí*/
data most;set most ;if cancer=1 then causekbn=1;if chf=1 then causekbn=2;if cvd=1 then causekbn=3;if pneumonia=1 then causekbn=4;
if copd=1 then causekbn=5;if ckd=1 then causekbn=6;if dementia1=1 then causekbn=7;if dementia2=1 then causekbn=7;
if oldage=1 then causekbn=8;if infection=1 then causekbn=9;if causekbn=. then delete;drop causekbn;run;
data most;set most;
if  cancer=1 then cancer_most=1;
if  chf=1 then chf_most=1;
if  cvd=1 then cvd_most=1;
if  pneumonia=1 then pneumonia_most=1;
if  copd=1 then copd_most=1;
if  ckd=1 then ckd_most=1;
if  dementia1=1 then dementia1_most=1;
if  dementia2=1 then dementia2_most=1;
if  oldage=1 then oldage_most=1;
if  infection=1 then infection_most=1;
drop cancer chf cvd pneumonia copd ckd dementia1 dementia2 oldage infection dkbn;
run;

data most_201801;set most;where dpc_day=201801;drop dpc_day;run;
data cancer_most;set most_201801;where cancer_most=1;keep nid cancer_most;run;
data chf_most;set most_201801;where chf_most=1;keep nid chf_most;run;
data cvd_most;set most_201801;where cvd_most=1;keep nid cvd_most;run;
data pneumonia_most;set most_201801;where pneumonia_most=1;keep nid pneumonia_most;run;
data copd_most;set most_201801;where copd_most=1;keep nid copd_most;run;
data ckd_most;set most_201801;where ckd_most=1;keep nid ckd_most;run;
data dementia1_most;set most_201801;where dementia1_most=1;keep nid dementia1_most;run;
data dementia2_most;set most_201801;where dementia2_most=1;keep nid dementia2_most;run;
data oldage_most;set most_201801;where oldage_most=1;keep nid oldage_most;run;
data infection_most;set most_201801;where infection_most=1;keep nid infection_most;run;
proc sort data=cancer_most nodupkey out=cancer_most201801;;by nid;run;
proc sort data=chf_most nodupkey out=chf_most201801;;by nid;run;
proc sort data=cvd_most nodupkey out=cvd_most201801;;by nid;run;
proc sort data=pneumonia_most nodupkey out=pneumonia_most201801;;by nid;run;
proc sort data=copd_most nodupkey out=copd_most201801;;by nid;run;
proc sort data=ckd_most nodupkey out=ckd_most201801;;by nid;run;
proc sort data=dementia1_most nodupkey out=dementia1_most201801;;by nid;run;
proc sort data=dementia2_most nodupkey out=dementia2_most201801;;by nid;run;
proc sort data=oldage_most nodupkey out=oldage_most201801;;by nid;run;
proc sort data=infection_most nodupkey out=infection_most201801;;by nid;run;
data most_201801;merge cancer_most201801 chf_most201801 cvd_most201801 pneumonia_most201801 copd_most201801 ckd_most201801 dementia1_most201801 dementia2_most201801 oldage_most201801 infection_most201801;by nid;run;
data most_201801;set most_201801;if dpc_day=. then dpc_day=201801;run;

data most_201802;set most;where dpc_day=201802;drop dpc_day;run;
data cancer_most;set most_201802;where cancer_most=1;keep nid cancer_most;run;
data chf_most;set most_201802;where chf_most=1;keep nid chf_most;run;
data cvd_most;set most_201802;where cvd_most=1;keep nid cvd_most;run;
data pneumonia_most;set most_201802;where pneumonia_most=1;keep nid pneumonia_most;run;
data copd_most;set most_201802;where copd_most=1;keep nid copd_most;run;
data ckd_most;set most_201802;where ckd_most=1;keep nid ckd_most;run;
data dementia1_most;set most_201802;where dementia1_most=1;keep nid dementia1_most;run;
data dementia2_most;set most_201802;where dementia2_most=1;keep nid dementia2_most;run;
data oldage_most;set most_201802;where oldage_most=1;keep nid oldage_most;run;
data infection_most;set most_201802;where infection_most=1;keep nid infection_most;run;
proc sort data=cancer_most nodupkey out=cancer_most201802;;by nid;run;
proc sort data=chf_most nodupkey out=chf_most201802;;by nid;run;
proc sort data=cvd_most nodupkey out=cvd_most201802;;by nid;run;
proc sort data=pneumonia_most nodupkey out=pneumonia_most201802;;by nid;run;
proc sort data=copd_most nodupkey out=copd_most201802;;by nid;run;
proc sort data=ckd_most nodupkey out=ckd_most201802;;by nid;run;
proc sort data=dementia1_most nodupkey out=dementia1_most201802;;by nid;run;
proc sort data=dementia2_most nodupkey out=dementia2_most201802;;by nid;run;
proc sort data=oldage_most nodupkey out=oldage_most201802;;by nid;run;
proc sort data=infection_most nodupkey out=infection_most201802;;by nid;run;
data most_201802;merge cancer_most201802 chf_most201802 cvd_most201802 pneumonia_most201802 copd_most201802 ckd_most201802 dementia1_most201802 dementia2_most201802 oldage_most201802 infection_most201802;by nid;run;
data most_201802;set most_201802;if dpc_day=. then dpc_day=201802;run;

data most_201803;set most;where dpc_day=201803;drop dpc_day;run;
data cancer_most;set most_201803;where cancer_most=1;keep nid cancer_most;run;
data chf_most;set most_201803;where chf_most=1;keep nid chf_most;run;
data cvd_most;set most_201803;where cvd_most=1;keep nid cvd_most;run;
data pneumonia_most;set most_201803;where pneumonia_most=1;keep nid pneumonia_most;run;
data copd_most;set most_201803;where copd_most=1;keep nid copd_most;run;
data ckd_most;set most_201803;where ckd_most=1;keep nid ckd_most;run;
data dementia1_most;set most_201803;where dementia1_most=1;keep nid dementia1_most;run;
data dementia2_most;set most_201803;where dementia2_most=1;keep nid dementia2_most;run;
data oldage_most;set most_201803;where oldage_most=1;keep nid oldage_most;run;
data infection_most;set most_201803;where infection_most=1;keep nid infection_most;run;
proc sort data=cancer_most nodupkey out=cancer_most201803;;by nid;run;
proc sort data=chf_most nodupkey out=chf_most201803;;by nid;run;
proc sort data=cvd_most nodupkey out=cvd_most201803;;by nid;run;
proc sort data=pneumonia_most nodupkey out=pneumonia_most201803;;by nid;run;
proc sort data=copd_most nodupkey out=copd_most201803;;by nid;run;
proc sort data=ckd_most nodupkey out=ckd_most201803;;by nid;run;
proc sort data=dementia1_most nodupkey out=dementia1_most201803;;by nid;run;
proc sort data=dementia2_most nodupkey out=dementia2_most201803;;by nid;run;
proc sort data=oldage_most nodupkey out=oldage_most201803;;by nid;run;
proc sort data=infection_most nodupkey out=infection_most201803;;by nid;run;
data most_201803;merge cancer_most201803 chf_most201803 cvd_most201803 pneumonia_most201803 copd_most201803 ckd_most201803 dementia1_most201803 dementia2_most201803 oldage_most201803 infection_most201803;by nid;run;
data most_201803;set most_201803;if dpc_day=. then dpc_day=201803;run;

data most_201804;set most;where dpc_day=201804;drop dpc_day;run;
data cancer_most;set most_201804;where cancer_most=1;keep nid cancer_most;run;
data chf_most;set most_201804;where chf_most=1;keep nid chf_most;run;
data cvd_most;set most_201804;where cvd_most=1;keep nid cvd_most;run;
data pneumonia_most;set most_201804;where pneumonia_most=1;keep nid pneumonia_most;run;
data copd_most;set most_201804;where copd_most=1;keep nid copd_most;run;
data ckd_most;set most_201804;where ckd_most=1;keep nid ckd_most;run;
data dementia1_most;set most_201804;where dementia1_most=1;keep nid dementia1_most;run;
data dementia2_most;set most_201804;where dementia2_most=1;keep nid dementia2_most;run;
data oldage_most;set most_201804;where oldage_most=1;keep nid oldage_most;run;
data infection_most;set most_201804;where infection_most=1;keep nid infection_most;run;
proc sort data=cancer_most nodupkey out=cancer_most201804;;by nid;run;
proc sort data=chf_most nodupkey out=chf_most201804;;by nid;run;
proc sort data=cvd_most nodupkey out=cvd_most201804;;by nid;run;
proc sort data=pneumonia_most nodupkey out=pneumonia_most201804;;by nid;run;
proc sort data=copd_most nodupkey out=copd_most201804;;by nid;run;
proc sort data=ckd_most nodupkey out=ckd_most201804;;by nid;run;
proc sort data=dementia1_most nodupkey out=dementia1_most201804;;by nid;run;
proc sort data=dementia2_most nodupkey out=dementia2_most201804;;by nid;run;
proc sort data=oldage_most nodupkey out=oldage_most201804;;by nid;run;
proc sort data=infection_most nodupkey out=infection_most201804;;by nid;run;
data most_201804;merge cancer_most201804 chf_most201804 cvd_most201804 pneumonia_most201804 copd_most201804 ckd_most201804 dementia1_most201804 dementia2_most201804 oldage_most201804 infection_most201804;by nid;run;
data most_201804;set most_201804;if dpc_day=. then dpc_day=201804;run;

data most_201805;set most;where dpc_day=201805;drop dpc_day;run;
data cancer_most;set most_201805;where cancer_most=1;keep nid cancer_most;run;
data chf_most;set most_201805;where chf_most=1;keep nid chf_most;run;
data cvd_most;set most_201805;where cvd_most=1;keep nid cvd_most;run;
data pneumonia_most;set most_201805;where pneumonia_most=1;keep nid pneumonia_most;run;
data copd_most;set most_201805;where copd_most=1;keep nid copd_most;run;
data ckd_most;set most_201805;where ckd_most=1;keep nid ckd_most;run;
data dementia1_most;set most_201805;where dementia1_most=1;keep nid dementia1_most;run;
data dementia2_most;set most_201805;where dementia2_most=1;keep nid dementia2_most;run;
data oldage_most;set most_201805;where oldage_most=1;keep nid oldage_most;run;
data infection_most;set most_201805;where infection_most=1;keep nid infection_most;run;
proc sort data=cancer_most nodupkey out=cancer_most201805;;by nid;run;
proc sort data=chf_most nodupkey out=chf_most201805;;by nid;run;
proc sort data=cvd_most nodupkey out=cvd_most201805;;by nid;run;
proc sort data=pneumonia_most nodupkey out=pneumonia_most201805;;by nid;run;
proc sort data=copd_most nodupkey out=copd_most201805;;by nid;run;
proc sort data=ckd_most nodupkey out=ckd_most201805;;by nid;run;
proc sort data=dementia1_most nodupkey out=dementia1_most201805;;by nid;run;
proc sort data=dementia2_most nodupkey out=dementia2_most201805;;by nid;run;
proc sort data=oldage_most nodupkey out=oldage_most201805;;by nid;run;
proc sort data=infection_most nodupkey out=infection_most201805;;by nid;run;
data most_201805;merge cancer_most201805 chf_most201805 cvd_most201805 pneumonia_most201805 copd_most201805 ckd_most201805 dementia1_most201805 dementia2_most201805 oldage_most201805 infection_most201805;by nid;run;
data most_201805;set most_201805;if dpc_day=. then dpc_day=201805;run;

data most_201806;set most;where dpc_day=201806;drop dpc_day;run;
data cancer_most;set most_201806;where cancer_most=1;keep nid cancer_most;run;
data chf_most;set most_201806;where chf_most=1;keep nid chf_most;run;
data cvd_most;set most_201806;where cvd_most=1;keep nid cvd_most;run;
data pneumonia_most;set most_201806;where pneumonia_most=1;keep nid pneumonia_most;run;
data copd_most;set most_201806;where copd_most=1;keep nid copd_most;run;
data ckd_most;set most_201806;where ckd_most=1;keep nid ckd_most;run;
data dementia1_most;set most_201806;where dementia1_most=1;keep nid dementia1_most;run;
data dementia2_most;set most_201806;where dementia2_most=1;keep nid dementia2_most;run;
data oldage_most;set most_201806;where oldage_most=1;keep nid oldage_most;run;
data infection_most;set most_201806;where infection_most=1;keep nid infection_most;run;
proc sort data=cancer_most nodupkey out=cancer_most201806;;by nid;run;
proc sort data=chf_most nodupkey out=chf_most201806;;by nid;run;
proc sort data=cvd_most nodupkey out=cvd_most201806;;by nid;run;
proc sort data=pneumonia_most nodupkey out=pneumonia_most201806;;by nid;run;
proc sort data=copd_most nodupkey out=copd_most201806;;by nid;run;
proc sort data=ckd_most nodupkey out=ckd_most201806;;by nid;run;
proc sort data=dementia1_most nodupkey out=dementia1_most201806;;by nid;run;
proc sort data=dementia2_most nodupkey out=dementia2_most201806;;by nid;run;
proc sort data=oldage_most nodupkey out=oldage_most201806;;by nid;run;
proc sort data=infection_most nodupkey out=infection_most201806;;by nid;run;
data most_201806;merge cancer_most201806 chf_most201806 cvd_most201806 pneumonia_most201806 copd_most201806 ckd_most201806 dementia1_most201806 dementia2_most201806 oldage_most201806 infection_most201806;by nid;run;
data most_201806;set most_201806;if dpc_day=. then dpc_day=201806;run;

data most_201807;set most;where dpc_day=201807;drop dpc_day;run;
data cancer_most;set most_201807;where cancer_most=1;keep nid cancer_most;run;
data chf_most;set most_201807;where chf_most=1;keep nid chf_most;run;
data cvd_most;set most_201807;where cvd_most=1;keep nid cvd_most;run;
data pneumonia_most;set most_201807;where pneumonia_most=1;keep nid pneumonia_most;run;
data copd_most;set most_201807;where copd_most=1;keep nid copd_most;run;
data ckd_most;set most_201807;where ckd_most=1;keep nid ckd_most;run;
data dementia1_most;set most_201807;where dementia1_most=1;keep nid dementia1_most;run;
data dementia2_most;set most_201807;where dementia2_most=1;keep nid dementia2_most;run;
data oldage_most;set most_201807;where oldage_most=1;keep nid oldage_most;run;
data infection_most;set most_201807;where infection_most=1;keep nid infection_most;run;
proc sort data=cancer_most nodupkey out=cancer_most201807;;by nid;run;
proc sort data=chf_most nodupkey out=chf_most201807;;by nid;run;
proc sort data=cvd_most nodupkey out=cvd_most201807;;by nid;run;
proc sort data=pneumonia_most nodupkey out=pneumonia_most201807;;by nid;run;
proc sort data=copd_most nodupkey out=copd_most201807;;by nid;run;
proc sort data=ckd_most nodupkey out=ckd_most201807;;by nid;run;
proc sort data=dementia1_most nodupkey out=dementia1_most201807;;by nid;run;
proc sort data=dementia2_most nodupkey out=dementia2_most201807;;by nid;run;
proc sort data=oldage_most nodupkey out=oldage_most201807;;by nid;run;
proc sort data=infection_most nodupkey out=infection_most201807;;by nid;run;
data most_201807;merge cancer_most201807 chf_most201807 cvd_most201807 pneumonia_most201807 copd_most201807 ckd_most201807 dementia1_most201807 dementia2_most201807 oldage_most201807 infection_most201807;by nid;run;
data most_201807;set most_201807;if dpc_day=. then dpc_day=201807;run;

data most_201808;set most;where dpc_day=201808;drop dpc_day;run;
data cancer_most;set most_201808;where cancer_most=1;keep nid cancer_most;run;
data chf_most;set most_201808;where chf_most=1;keep nid chf_most;run;
data cvd_most;set most_201808;where cvd_most=1;keep nid cvd_most;run;
data pneumonia_most;set most_201808;where pneumonia_most=1;keep nid pneumonia_most;run;
data copd_most;set most_201808;where copd_most=1;keep nid copd_most;run;
data ckd_most;set most_201808;where ckd_most=1;keep nid ckd_most;run;
data dementia1_most;set most_201808;where dementia1_most=1;keep nid dementia1_most;run;
data dementia2_most;set most_201808;where dementia2_most=1;keep nid dementia2_most;run;
data oldage_most;set most_201808;where oldage_most=1;keep nid oldage_most;run;
data infection_most;set most_201808;where infection_most=1;keep nid infection_most;run;
proc sort data=cancer_most nodupkey out=cancer_most201808;;by nid;run;
proc sort data=chf_most nodupkey out=chf_most201808;;by nid;run;
proc sort data=cvd_most nodupkey out=cvd_most201808;;by nid;run;
proc sort data=pneumonia_most nodupkey out=pneumonia_most201808;;by nid;run;
proc sort data=copd_most nodupkey out=copd_most201808;;by nid;run;
proc sort data=ckd_most nodupkey out=ckd_most201808;;by nid;run;
proc sort data=dementia1_most nodupkey out=dementia1_most201808;;by nid;run;
proc sort data=dementia2_most nodupkey out=dementia2_most201808;;by nid;run;
proc sort data=oldage_most nodupkey out=oldage_most201808;;by nid;run;
proc sort data=infection_most nodupkey out=infection_most201808;;by nid;run;
data most_201808;merge cancer_most201808 chf_most201808 cvd_most201808 pneumonia_most201808 copd_most201808 ckd_most201808 dementia1_most201808 dementia2_most201808 oldage_most201808 infection_most201808;by nid;run;
data most_201808;set most_201808;if dpc_day=. then dpc_day=201808;run;

data most_201809;set most;where dpc_day=201809;drop dpc_day;run;
data cancer_most;set most_201809;where cancer_most=1;keep nid cancer_most;run;
data chf_most;set most_201809;where chf_most=1;keep nid chf_most;run;
data cvd_most;set most_201809;where cvd_most=1;keep nid cvd_most;run;
data pneumonia_most;set most_201809;where pneumonia_most=1;keep nid pneumonia_most;run;
data copd_most;set most_201809;where copd_most=1;keep nid copd_most;run;
data ckd_most;set most_201809;where ckd_most=1;keep nid ckd_most;run;
data dementia1_most;set most_201809;where dementia1_most=1;keep nid dementia1_most;run;
data dementia2_most;set most_201809;where dementia2_most=1;keep nid dementia2_most;run;
data oldage_most;set most_201809;where oldage_most=1;keep nid oldage_most;run;
data infection_most;set most_201809;where infection_most=1;keep nid infection_most;run;
proc sort data=cancer_most nodupkey out=cancer_most201809;;by nid;run;
proc sort data=chf_most nodupkey out=chf_most201809;;by nid;run;
proc sort data=cvd_most nodupkey out=cvd_most201809;;by nid;run;
proc sort data=pneumonia_most nodupkey out=pneumonia_most201809;;by nid;run;
proc sort data=copd_most nodupkey out=copd_most201809;;by nid;run;
proc sort data=ckd_most nodupkey out=ckd_most201809;;by nid;run;
proc sort data=dementia1_most nodupkey out=dementia1_most201809;;by nid;run;
proc sort data=dementia2_most nodupkey out=dementia2_most201809;;by nid;run;
proc sort data=oldage_most nodupkey out=oldage_most201809;;by nid;run;
proc sort data=infection_most nodupkey out=infection_most201809;;by nid;run;
data most_201809;merge cancer_most201809 chf_most201809 cvd_most201809 pneumonia_most201809 copd_most201809 ckd_most201809 dementia1_most201809 dementia2_most201809 oldage_most201809 infection_most201809;by nid;run;
data most_201809;set most_201809;if dpc_day=. then dpc_day=201809;run;

data most_201810;set most;where dpc_day=201810;drop dpc_day;run;
data cancer_most;set most_201810;where cancer_most=1;keep nid cancer_most;run;
data chf_most;set most_201810;where chf_most=1;keep nid chf_most;run;
data cvd_most;set most_201810;where cvd_most=1;keep nid cvd_most;run;
data pneumonia_most;set most_201810;where pneumonia_most=1;keep nid pneumonia_most;run;
data copd_most;set most_201810;where copd_most=1;keep nid copd_most;run;
data ckd_most;set most_201810;where ckd_most=1;keep nid ckd_most;run;
data dementia1_most;set most_201810;where dementia1_most=1;keep nid dementia1_most;run;
data dementia2_most;set most_201810;where dementia2_most=1;keep nid dementia2_most;run;
data oldage_most;set most_201810;where oldage_most=1;keep nid oldage_most;run;
data infection_most;set most_201810;where infection_most=1;keep nid infection_most;run;
proc sort data=cancer_most nodupkey out=cancer_most201810;;by nid;run;
proc sort data=chf_most nodupkey out=chf_most201810;;by nid;run;
proc sort data=cvd_most nodupkey out=cvd_most201810;;by nid;run;
proc sort data=pneumonia_most nodupkey out=pneumonia_most201810;;by nid;run;
proc sort data=copd_most nodupkey out=copd_most201810;;by nid;run;
proc sort data=ckd_most nodupkey out=ckd_most201810;;by nid;run;
proc sort data=dementia1_most nodupkey out=dementia1_most201810;;by nid;run;
proc sort data=dementia2_most nodupkey out=dementia2_most201810;;by nid;run;
proc sort data=oldage_most nodupkey out=oldage_most201810;;by nid;run;
proc sort data=infection_most nodupkey out=infection_most201810;;by nid;run;
data most_201810;merge cancer_most201810 chf_most201810 cvd_most201810 pneumonia_most201810 copd_most201810 ckd_most201810 dementia1_most201810 dementia2_most201810 oldage_most201810 infection_most201810;by nid;run;
data most_201810;set most_201810;if dpc_day=. then dpc_day=201810;run;

data most_201811;set most;where dpc_day=201811;drop dpc_day;run;
data cancer_most;set most_201811;where cancer_most=1;keep nid cancer_most;run;
data chf_most;set most_201811;where chf_most=1;keep nid chf_most;run;
data cvd_most;set most_201811;where cvd_most=1;keep nid cvd_most;run;
data pneumonia_most;set most_201811;where pneumonia_most=1;keep nid pneumonia_most;run;
data copd_most;set most_201811;where copd_most=1;keep nid copd_most;run;
data ckd_most;set most_201811;where ckd_most=1;keep nid ckd_most;run;
data dementia1_most;set most_201811;where dementia1_most=1;keep nid dementia1_most;run;
data dementia2_most;set most_201811;where dementia2_most=1;keep nid dementia2_most;run;
data oldage_most;set most_201811;where oldage_most=1;keep nid oldage_most;run;
data infection_most;set most_201811;where infection_most=1;keep nid infection_most;run;
proc sort data=cancer_most nodupkey out=cancer_most201811;;by nid;run;
proc sort data=chf_most nodupkey out=chf_most201811;;by nid;run;
proc sort data=cvd_most nodupkey out=cvd_most201811;;by nid;run;
proc sort data=pneumonia_most nodupkey out=pneumonia_most201811;;by nid;run;
proc sort data=copd_most nodupkey out=copd_most201811;;by nid;run;
proc sort data=ckd_most nodupkey out=ckd_most201811;;by nid;run;
proc sort data=dementia1_most nodupkey out=dementia1_most201811;;by nid;run;
proc sort data=dementia2_most nodupkey out=dementia2_most201811;;by nid;run;
proc sort data=oldage_most nodupkey out=oldage_most201811;;by nid;run;
proc sort data=infection_most nodupkey out=infection_most201811;;by nid;run;
data most_201811;merge cancer_most201811 chf_most201811 cvd_most201811 pneumonia_most201811 copd_most201811 ckd_most201811 dementia1_most201811 dementia2_most201811 oldage_most201811 infection_most201811;by nid;run;
data most_201811;set most_201811;if dpc_day=. then dpc_day=201811;run;

data most_201812;set most;where dpc_day=201812;drop dpc_day;run;
data cancer_most;set most_201812;where cancer_most=1;keep nid cancer_most;run;
data chf_most;set most_201812;where chf_most=1;keep nid chf_most;run;
data cvd_most;set most_201812;where cvd_most=1;keep nid cvd_most;run;
data pneumonia_most;set most_201812;where pneumonia_most=1;keep nid pneumonia_most;run;
data copd_most;set most_201812;where copd_most=1;keep nid copd_most;run;
data ckd_most;set most_201812;where ckd_most=1;keep nid ckd_most;run;
data dementia1_most;set most_201812;where dementia1_most=1;keep nid dementia1_most;run;
data dementia2_most;set most_201812;where dementia2_most=1;keep nid dementia2_most;run;
data oldage_most;set most_201812;where oldage_most=1;keep nid oldage_most;run;
data infection_most;set most_201812;where infection_most=1;keep nid infection_most;run;
proc sort data=cancer_most nodupkey out=cancer_most201812;;by nid;run;
proc sort data=chf_most nodupkey out=chf_most201812;;by nid;run;
proc sort data=cvd_most nodupkey out=cvd_most201812;;by nid;run;
proc sort data=pneumonia_most nodupkey out=pneumonia_most201812;;by nid;run;
proc sort data=copd_most nodupkey out=copd_most201812;;by nid;run;
proc sort data=ckd_most nodupkey out=ckd_most201812;;by nid;run;
proc sort data=dementia1_most nodupkey out=dementia1_most201812;;by nid;run;
proc sort data=dementia2_most nodupkey out=dementia2_most201812;;by nid;run;
proc sort data=oldage_most nodupkey out=oldage_most201812;;by nid;run;
proc sort data=infection_most nodupkey out=infection_most201812;;by nid;run;
data most_201812;merge cancer_most201812 chf_most201812 cvd_most201812 pneumonia_most201812 copd_most201812 ckd_most201812 dementia1_most201812 dementia2_most201812 oldage_most201812 infection_most201812;by nid;run;
data most_201812;set most_201812;if dpc_day=. then dpc_day=201812;run;

data most_201901;set most;where dpc_day=201901;drop dpc_day;run;
data cancer_most;set most_201901;where cancer_most=1;keep nid cancer_most;run;
data chf_most;set most_201901;where chf_most=1;keep nid chf_most;run;
data cvd_most;set most_201901;where cvd_most=1;keep nid cvd_most;run;
data pneumonia_most;set most_201901;where pneumonia_most=1;keep nid pneumonia_most;run;
data copd_most;set most_201901;where copd_most=1;keep nid copd_most;run;
data ckd_most;set most_201901;where ckd_most=1;keep nid ckd_most;run;
data dementia1_most;set most_201901;where dementia1_most=1;keep nid dementia1_most;run;
data dementia2_most;set most_201901;where dementia2_most=1;keep nid dementia2_most;run;
data oldage_most;set most_201901;where oldage_most=1;keep nid oldage_most;run;
data infection_most;set most_201901;where infection_most=1;keep nid infection_most;run;
proc sort data=cancer_most nodupkey out=cancer_most201901;;by nid;run;
proc sort data=chf_most nodupkey out=chf_most201901;;by nid;run;
proc sort data=cvd_most nodupkey out=cvd_most201901;;by nid;run;
proc sort data=pneumonia_most nodupkey out=pneumonia_most201901;;by nid;run;
proc sort data=copd_most nodupkey out=copd_most201901;;by nid;run;
proc sort data=ckd_most nodupkey out=ckd_most201901;;by nid;run;
proc sort data=dementia1_most nodupkey out=dementia1_most201901;;by nid;run;
proc sort data=dementia2_most nodupkey out=dementia2_most201901;;by nid;run;
proc sort data=oldage_most nodupkey out=oldage_most201901;;by nid;run;
proc sort data=infection_most nodupkey out=infection_most201901;;by nid;run;
data most_201901;merge cancer_most201901 chf_most201901 cvd_most201901 pneumonia_most201901 copd_most201901 ckd_most201901 dementia1_most201901 dementia2_most201901 oldage_most201901 infection_most201901;by nid;run;
data most_201901;set most_201901;if dpc_day=. then dpc_day=201901;run;

data most_201902;set most;where dpc_day=201902;drop dpc_day;run;
data cancer_most;set most_201902;where cancer_most=1;keep nid cancer_most;run;
data chf_most;set most_201902;where chf_most=1;keep nid chf_most;run;
data cvd_most;set most_201902;where cvd_most=1;keep nid cvd_most;run;
data pneumonia_most;set most_201902;where pneumonia_most=1;keep nid pneumonia_most;run;
data copd_most;set most_201902;where copd_most=1;keep nid copd_most;run;
data ckd_most;set most_201902;where ckd_most=1;keep nid ckd_most;run;
data dementia1_most;set most_201902;where dementia1_most=1;keep nid dementia1_most;run;
data dementia2_most;set most_201902;where dementia2_most=1;keep nid dementia2_most;run;
data oldage_most;set most_201902;where oldage_most=1;keep nid oldage_most;run;
data infection_most;set most_201902;where infection_most=1;keep nid infection_most;run;
proc sort data=cancer_most nodupkey out=cancer_most201902;;by nid;run;
proc sort data=chf_most nodupkey out=chf_most201902;;by nid;run;
proc sort data=cvd_most nodupkey out=cvd_most201902;;by nid;run;
proc sort data=pneumonia_most nodupkey out=pneumonia_most201902;;by nid;run;
proc sort data=copd_most nodupkey out=copd_most201902;;by nid;run;
proc sort data=ckd_most nodupkey out=ckd_most201902;;by nid;run;
proc sort data=dementia1_most nodupkey out=dementia1_most201902;;by nid;run;
proc sort data=dementia2_most nodupkey out=dementia2_most201902;;by nid;run;
proc sort data=oldage_most nodupkey out=oldage_most201902;;by nid;run;
proc sort data=infection_most nodupkey out=infection_most201902;;by nid;run;
data most_201902;merge cancer_most201902 chf_most201902 cvd_most201902 pneumonia_most201902 copd_most201902 ckd_most201902 dementia1_most201902 dementia2_most201902 oldage_most201902 infection_most201902;by nid;run;
data most_201902;set most_201902;if dpc_day=. then dpc_day=201902;run;

data most_201903;set most;where dpc_day=201903;drop dpc_day;run;
data cancer_most;set most_201903;where cancer_most=1;keep nid cancer_most;run;
data chf_most;set most_201903;where chf_most=1;keep nid chf_most;run;
data cvd_most;set most_201903;where cvd_most=1;keep nid cvd_most;run;
data pneumonia_most;set most_201903;where pneumonia_most=1;keep nid pneumonia_most;run;
data copd_most;set most_201903;where copd_most=1;keep nid copd_most;run;
data ckd_most;set most_201903;where ckd_most=1;keep nid ckd_most;run;
data dementia1_most;set most_201903;where dementia1_most=1;keep nid dementia1_most;run;
data dementia2_most;set most_201903;where dementia2_most=1;keep nid dementia2_most;run;
data oldage_most;set most_201903;where oldage_most=1;keep nid oldage_most;run;
data infection_most;set most_201903;where infection_most=1;keep nid infection_most;run;
proc sort data=cancer_most nodupkey out=cancer_most201903;;by nid;run;
proc sort data=chf_most nodupkey out=chf_most201903;;by nid;run;
proc sort data=cvd_most nodupkey out=cvd_most201903;;by nid;run;
proc sort data=pneumonia_most nodupkey out=pneumonia_most201903;;by nid;run;
proc sort data=copd_most nodupkey out=copd_most201903;;by nid;run;
proc sort data=ckd_most nodupkey out=ckd_most201903;;by nid;run;
proc sort data=dementia1_most nodupkey out=dementia1_most201903;;by nid;run;
proc sort data=dementia2_most nodupkey out=dementia2_most201903;;by nid;run;
proc sort data=oldage_most nodupkey out=oldage_most201903;;by nid;run;
proc sort data=infection_most nodupkey out=infection_most201903;;by nid;run;
data most_201903;merge cancer_most201903 chf_most201903 cvd_most201903 pneumonia_most201903 copd_most201903 ckd_most201903 dementia1_most201903 dementia2_most201903 oldage_most201903 infection_most201903;by nid;run;
data most_201903;set most_201903;if dpc_day=. then dpc_day=201903;run;

data most_201904;set most;where dpc_day=201904;drop dpc_day;run;
data cancer_most;set most_201904;where cancer_most=1;keep nid cancer_most;run;
data chf_most;set most_201904;where chf_most=1;keep nid chf_most;run;
data cvd_most;set most_201904;where cvd_most=1;keep nid cvd_most;run;
data pneumonia_most;set most_201904;where pneumonia_most=1;keep nid pneumonia_most;run;
data copd_most;set most_201904;where copd_most=1;keep nid copd_most;run;
data ckd_most;set most_201904;where ckd_most=1;keep nid ckd_most;run;
data dementia1_most;set most_201904;where dementia1_most=1;keep nid dementia1_most;run;
data dementia2_most;set most_201904;where dementia2_most=1;keep nid dementia2_most;run;
data oldage_most;set most_201904;where oldage_most=1;keep nid oldage_most;run;
data infection_most;set most_201904;where infection_most=1;keep nid infection_most;run;
proc sort data=cancer_most nodupkey out=cancer_most201904;;by nid;run;
proc sort data=chf_most nodupkey out=chf_most201904;;by nid;run;
proc sort data=cvd_most nodupkey out=cvd_most201904;;by nid;run;
proc sort data=pneumonia_most nodupkey out=pneumonia_most201904;;by nid;run;
proc sort data=copd_most nodupkey out=copd_most201904;;by nid;run;
proc sort data=ckd_most nodupkey out=ckd_most201904;;by nid;run;
proc sort data=dementia1_most nodupkey out=dementia1_most201904;;by nid;run;
proc sort data=dementia2_most nodupkey out=dementia2_most201904;;by nid;run;
proc sort data=oldage_most nodupkey out=oldage_most201904;;by nid;run;
proc sort data=infection_most nodupkey out=infection_most201904;;by nid;run;
data most_201904;merge cancer_most201904 chf_most201904 cvd_most201904 pneumonia_most201904 copd_most201904 ckd_most201904 dementia1_most201904 dementia2_most201904 oldage_most201904 infection_most201904;by nid;run;
data most_201904;set most_201904;if dpc_day=. then dpc_day=201904;run;

data most_201905;set most;where dpc_day=201905;drop dpc_day;run;
data cancer_most;set most_201905;where cancer_most=1;keep nid cancer_most;run;
data chf_most;set most_201905;where chf_most=1;keep nid chf_most;run;
data cvd_most;set most_201905;where cvd_most=1;keep nid cvd_most;run;
data pneumonia_most;set most_201905;where pneumonia_most=1;keep nid pneumonia_most;run;
data copd_most;set most_201905;where copd_most=1;keep nid copd_most;run;
data ckd_most;set most_201905;where ckd_most=1;keep nid ckd_most;run;
data dementia1_most;set most_201905;where dementia1_most=1;keep nid dementia1_most;run;
data dementia2_most;set most_201905;where dementia2_most=1;keep nid dementia2_most;run;
data oldage_most;set most_201905;where oldage_most=1;keep nid oldage_most;run;
data infection_most;set most_201905;where infection_most=1;keep nid infection_most;run;
proc sort data=cancer_most nodupkey out=cancer_most201905;;by nid;run;
proc sort data=chf_most nodupkey out=chf_most201905;;by nid;run;
proc sort data=cvd_most nodupkey out=cvd_most201905;;by nid;run;
proc sort data=pneumonia_most nodupkey out=pneumonia_most201905;;by nid;run;
proc sort data=copd_most nodupkey out=copd_most201905;;by nid;run;
proc sort data=ckd_most nodupkey out=ckd_most201905;;by nid;run;
proc sort data=dementia1_most nodupkey out=dementia1_most201905;;by nid;run;
proc sort data=dementia2_most nodupkey out=dementia2_most201905;;by nid;run;
proc sort data=oldage_most nodupkey out=oldage_most201905;;by nid;run;
proc sort data=infection_most nodupkey out=infection_most201905;;by nid;run;
data most_201905;merge cancer_most201905 chf_most201905 cvd_most201905 pneumonia_most201905 copd_most201905 ckd_most201905 dementia1_most201905 dementia2_most201905 oldage_most201905 infection_most201905;by nid;run;
data most_201905;set most_201905;if dpc_day=. then dpc_day=201905;run;

data most_201906;set most;where dpc_day=201906;drop dpc_day;run;
data cancer_most;set most_201906;where cancer_most=1;keep nid cancer_most;run;
data chf_most;set most_201906;where chf_most=1;keep nid chf_most;run;
data cvd_most;set most_201906;where cvd_most=1;keep nid cvd_most;run;
data pneumonia_most;set most_201906;where pneumonia_most=1;keep nid pneumonia_most;run;
data copd_most;set most_201906;where copd_most=1;keep nid copd_most;run;
data ckd_most;set most_201906;where ckd_most=1;keep nid ckd_most;run;
data dementia1_most;set most_201906;where dementia1_most=1;keep nid dementia1_most;run;
data dementia2_most;set most_201906;where dementia2_most=1;keep nid dementia2_most;run;
data oldage_most;set most_201906;where oldage_most=1;keep nid oldage_most;run;
data infection_most;set most_201906;where infection_most=1;keep nid infection_most;run;
proc sort data=cancer_most nodupkey out=cancer_most201906;;by nid;run;
proc sort data=chf_most nodupkey out=chf_most201906;;by nid;run;
proc sort data=cvd_most nodupkey out=cvd_most201906;;by nid;run;
proc sort data=pneumonia_most nodupkey out=pneumonia_most201906;;by nid;run;
proc sort data=copd_most nodupkey out=copd_most201906;;by nid;run;
proc sort data=ckd_most nodupkey out=ckd_most201906;;by nid;run;
proc sort data=dementia1_most nodupkey out=dementia1_most201906;;by nid;run;
proc sort data=dementia2_most nodupkey out=dementia2_most201906;;by nid;run;
proc sort data=oldage_most nodupkey out=oldage_most201906;;by nid;run;
proc sort data=infection_most nodupkey out=infection_most201906;;by nid;run;
data most_201906;merge cancer_most201906 chf_most201906 cvd_most201906 pneumonia_most201906 copd_most201906 ckd_most201906 dementia1_most201906 dementia2_most201906 oldage_most201906 infection_most201906;by nid;run;
data most_201906;set most_201906;if dpc_day=. then dpc_day=201906;run;

data most_201907;set most;where dpc_day=201907;drop dpc_day;run;
data cancer_most;set most_201907;where cancer_most=1;keep nid cancer_most;run;
data chf_most;set most_201907;where chf_most=1;keep nid chf_most;run;
data cvd_most;set most_201907;where cvd_most=1;keep nid cvd_most;run;
data pneumonia_most;set most_201907;where pneumonia_most=1;keep nid pneumonia_most;run;
data copd_most;set most_201907;where copd_most=1;keep nid copd_most;run;
data ckd_most;set most_201907;where ckd_most=1;keep nid ckd_most;run;
data dementia1_most;set most_201907;where dementia1_most=1;keep nid dementia1_most;run;
data dementia2_most;set most_201907;where dementia2_most=1;keep nid dementia2_most;run;
data oldage_most;set most_201907;where oldage_most=1;keep nid oldage_most;run;
data infection_most;set most_201907;where infection_most=1;keep nid infection_most;run;
proc sort data=cancer_most nodupkey out=cancer_most201907;;by nid;run;
proc sort data=chf_most nodupkey out=chf_most201907;;by nid;run;
proc sort data=cvd_most nodupkey out=cvd_most201907;;by nid;run;
proc sort data=pneumonia_most nodupkey out=pneumonia_most201907;;by nid;run;
proc sort data=copd_most nodupkey out=copd_most201907;;by nid;run;
proc sort data=ckd_most nodupkey out=ckd_most201907;;by nid;run;
proc sort data=dementia1_most nodupkey out=dementia1_most201907;;by nid;run;
proc sort data=dementia2_most nodupkey out=dementia2_most201907;;by nid;run;
proc sort data=oldage_most nodupkey out=oldage_most201907;;by nid;run;
proc sort data=infection_most nodupkey out=infection_most201907;;by nid;run;
data most_201907;merge cancer_most201907 chf_most201907 cvd_most201907 pneumonia_most201907 copd_most201907 ckd_most201907 dementia1_most201907 dementia2_most201907 oldage_most201907 infection_most201907;by nid;run;
data most_201907;set most_201907;if dpc_day=. then dpc_day=201907;run;

data most_201908;set most;where dpc_day=201908;drop dpc_day;run;
data cancer_most;set most_201908;where cancer_most=1;keep nid cancer_most;run;
data chf_most;set most_201908;where chf_most=1;keep nid chf_most;run;
data cvd_most;set most_201908;where cvd_most=1;keep nid cvd_most;run;
data pneumonia_most;set most_201908;where pneumonia_most=1;keep nid pneumonia_most;run;
data copd_most;set most_201908;where copd_most=1;keep nid copd_most;run;
data ckd_most;set most_201908;where ckd_most=1;keep nid ckd_most;run;
data dementia1_most;set most_201908;where dementia1_most=1;keep nid dementia1_most;run;
data dementia2_most;set most_201908;where dementia2_most=1;keep nid dementia2_most;run;
data oldage_most;set most_201908;where oldage_most=1;keep nid oldage_most;run;
data infection_most;set most_201908;where infection_most=1;keep nid infection_most;run;
proc sort data=cancer_most nodupkey out=cancer_most201908;;by nid;run;
proc sort data=chf_most nodupkey out=chf_most201908;;by nid;run;
proc sort data=cvd_most nodupkey out=cvd_most201908;;by nid;run;
proc sort data=pneumonia_most nodupkey out=pneumonia_most201908;;by nid;run;
proc sort data=copd_most nodupkey out=copd_most201908;;by nid;run;
proc sort data=ckd_most nodupkey out=ckd_most201908;;by nid;run;
proc sort data=dementia1_most nodupkey out=dementia1_most201908;;by nid;run;
proc sort data=dementia2_most nodupkey out=dementia2_most201908;;by nid;run;
proc sort data=oldage_most nodupkey out=oldage_most201908;;by nid;run;
proc sort data=infection_most nodupkey out=infection_most201908;;by nid;run;
data most_201908;merge cancer_most201908 chf_most201908 cvd_most201908 pneumonia_most201908 copd_most201908 ckd_most201908 dementia1_most201908 dementia2_most201908 oldage_most201908 infection_most201908;by nid;run;
data most_201908;set most_201908;if dpc_day=. then dpc_day=201908;run;

data most_201909;set most;where dpc_day=201909;drop dpc_day;run;
data cancer_most;set most_201909;where cancer_most=1;keep nid cancer_most;run;
data chf_most;set most_201909;where chf_most=1;keep nid chf_most;run;
data cvd_most;set most_201909;where cvd_most=1;keep nid cvd_most;run;
data pneumonia_most;set most_201909;where pneumonia_most=1;keep nid pneumonia_most;run;
data copd_most;set most_201909;where copd_most=1;keep nid copd_most;run;
data ckd_most;set most_201909;where ckd_most=1;keep nid ckd_most;run;
data dementia1_most;set most_201909;where dementia1_most=1;keep nid dementia1_most;run;
data dementia2_most;set most_201909;where dementia2_most=1;keep nid dementia2_most;run;
data oldage_most;set most_201909;where oldage_most=1;keep nid oldage_most;run;
data infection_most;set most_201909;where infection_most=1;keep nid infection_most;run;
proc sort data=cancer_most nodupkey out=cancer_most201909;;by nid;run;
proc sort data=chf_most nodupkey out=chf_most201909;;by nid;run;
proc sort data=cvd_most nodupkey out=cvd_most201909;;by nid;run;
proc sort data=pneumonia_most nodupkey out=pneumonia_most201909;;by nid;run;
proc sort data=copd_most nodupkey out=copd_most201909;;by nid;run;
proc sort data=ckd_most nodupkey out=ckd_most201909;;by nid;run;
proc sort data=dementia1_most nodupkey out=dementia1_most201909;;by nid;run;
proc sort data=dementia2_most nodupkey out=dementia2_most201909;;by nid;run;
proc sort data=oldage_most nodupkey out=oldage_most201909;;by nid;run;
proc sort data=infection_most nodupkey out=infection_most201909;;by nid;run;
data most_201909;merge cancer_most201909 chf_most201909 cvd_most201909 pneumonia_most201909 copd_most201909 ckd_most201909 dementia1_most201909 dementia2_most201909 oldage_most201909 infection_most201909;by nid;run;
data most_201909;set most_201909;if dpc_day=. then dpc_day=201909;run;

data most_201910;set most;where dpc_day=201910;drop dpc_day;run;
data cancer_most;set most_201910;where cancer_most=1;keep nid cancer_most;run;
data chf_most;set most_201910;where chf_most=1;keep nid chf_most;run;
data cvd_most;set most_201910;where cvd_most=1;keep nid cvd_most;run;
data pneumonia_most;set most_201910;where pneumonia_most=1;keep nid pneumonia_most;run;
data copd_most;set most_201910;where copd_most=1;keep nid copd_most;run;
data ckd_most;set most_201910;where ckd_most=1;keep nid ckd_most;run;
data dementia1_most;set most_201910;where dementia1_most=1;keep nid dementia1_most;run;
data dementia2_most;set most_201910;where dementia2_most=1;keep nid dementia2_most;run;
data oldage_most;set most_201910;where oldage_most=1;keep nid oldage_most;run;
data infection_most;set most_201910;where infection_most=1;keep nid infection_most;run;
proc sort data=cancer_most nodupkey out=cancer_most201910;;by nid;run;
proc sort data=chf_most nodupkey out=chf_most201910;;by nid;run;
proc sort data=cvd_most nodupkey out=cvd_most201910;;by nid;run;
proc sort data=pneumonia_most nodupkey out=pneumonia_most201910;;by nid;run;
proc sort data=copd_most nodupkey out=copd_most201910;;by nid;run;
proc sort data=ckd_most nodupkey out=ckd_most201910;;by nid;run;
proc sort data=dementia1_most nodupkey out=dementia1_most201910;;by nid;run;
proc sort data=dementia2_most nodupkey out=dementia2_most201910;;by nid;run;
proc sort data=oldage_most nodupkey out=oldage_most201910;;by nid;run;
proc sort data=infection_most nodupkey out=infection_most201910;;by nid;run;
data most_201910;merge cancer_most201910 chf_most201910 cvd_most201910 pneumonia_most201910 copd_most201910 ckd_most201910 dementia1_most201910 dementia2_most201910 oldage_most201910 infection_most201910;by nid;run;
data most_201910;set most_201910;if dpc_day=. then dpc_day=201910;run;

data most_201911;set most;where dpc_day=201911;drop dpc_day;run;
data cancer_most;set most_201911;where cancer_most=1;keep nid cancer_most;run;
data chf_most;set most_201911;where chf_most=1;keep nid chf_most;run;
data cvd_most;set most_201911;where cvd_most=1;keep nid cvd_most;run;
data pneumonia_most;set most_201911;where pneumonia_most=1;keep nid pneumonia_most;run;
data copd_most;set most_201911;where copd_most=1;keep nid copd_most;run;
data ckd_most;set most_201911;where ckd_most=1;keep nid ckd_most;run;
data dementia1_most;set most_201911;where dementia1_most=1;keep nid dementia1_most;run;
data dementia2_most;set most_201911;where dementia2_most=1;keep nid dementia2_most;run;
data oldage_most;set most_201911;where oldage_most=1;keep nid oldage_most;run;
data infection_most;set most_201911;where infection_most=1;keep nid infection_most;run;
proc sort data=cancer_most nodupkey out=cancer_most201911;;by nid;run;
proc sort data=chf_most nodupkey out=chf_most201911;;by nid;run;
proc sort data=cvd_most nodupkey out=cvd_most201911;;by nid;run;
proc sort data=pneumonia_most nodupkey out=pneumonia_most201911;;by nid;run;
proc sort data=copd_most nodupkey out=copd_most201911;;by nid;run;
proc sort data=ckd_most nodupkey out=ckd_most201911;;by nid;run;
proc sort data=dementia1_most nodupkey out=dementia1_most201911;;by nid;run;
proc sort data=dementia2_most nodupkey out=dementia2_most201911;;by nid;run;
proc sort data=oldage_most nodupkey out=oldage_most201911;;by nid;run;
proc sort data=infection_most nodupkey out=infection_most201911;;by nid;run;
data most_201911;merge cancer_most201911 chf_most201911 cvd_most201911 pneumonia_most201911 copd_most201911 ckd_most201911 dementia1_most201911 dementia2_most201911 oldage_most201911 infection_most201911;by nid;run;
data most_201911;set most_201911;if dpc_day=. then dpc_day=201911;run;

data most_201912;set most;where dpc_day=201912;drop dpc_day;run;
data cancer_most;set most_201912;where cancer_most=1;keep nid cancer_most;run;
data chf_most;set most_201912;where chf_most=1;keep nid chf_most;run;
data cvd_most;set most_201912;where cvd_most=1;keep nid cvd_most;run;
data pneumonia_most;set most_201912;where pneumonia_most=1;keep nid pneumonia_most;run;
data copd_most;set most_201912;where copd_most=1;keep nid copd_most;run;
data ckd_most;set most_201912;where ckd_most=1;keep nid ckd_most;run;
data dementia1_most;set most_201912;where dementia1_most=1;keep nid dementia1_most;run;
data dementia2_most;set most_201912;where dementia2_most=1;keep nid dementia2_most;run;
data oldage_most;set most_201912;where oldage_most=1;keep nid oldage_most;run;
data infection_most;set most_201912;where infection_most=1;keep nid infection_most;run;
proc sort data=cancer_most nodupkey out=cancer_most201912;;by nid;run;
proc sort data=chf_most nodupkey out=chf_most201912;;by nid;run;
proc sort data=cvd_most nodupkey out=cvd_most201912;;by nid;run;
proc sort data=pneumonia_most nodupkey out=pneumonia_most201912;;by nid;run;
proc sort data=copd_most nodupkey out=copd_most201912;;by nid;run;
proc sort data=ckd_most nodupkey out=ckd_most201912;;by nid;run;
proc sort data=dementia1_most nodupkey out=dementia1_most201912;;by nid;run;
proc sort data=dementia2_most nodupkey out=dementia2_most201912;;by nid;run;
proc sort data=oldage_most nodupkey out=oldage_most201912;;by nid;run;
proc sort data=infection_most nodupkey out=infection_most201912;;by nid;run;
data most_201912;merge cancer_most201912 chf_most201912 cvd_most201912 pneumonia_most201912 copd_most201912 ckd_most201912 dementia1_most201912 dementia2_most201912 oldage_most201912 infection_most201912;by nid;run;
data most_201912;set most_201912;if dpc_day=. then dpc_day=201912;run;

data most_202001;set most;where dpc_day=202001;drop dpc_day;run;
data cancer_most;set most_202001;where cancer_most=1;keep nid cancer_most;run;
data chf_most;set most_202001;where chf_most=1;keep nid chf_most;run;
data cvd_most;set most_202001;where cvd_most=1;keep nid cvd_most;run;
data pneumonia_most;set most_202001;where pneumonia_most=1;keep nid pneumonia_most;run;
data copd_most;set most_202001;where copd_most=1;keep nid copd_most;run;
data ckd_most;set most_202001;where ckd_most=1;keep nid ckd_most;run;
data dementia1_most;set most_202001;where dementia1_most=1;keep nid dementia1_most;run;
data dementia2_most;set most_202001;where dementia2_most=1;keep nid dementia2_most;run;
data oldage_most;set most_202001;where oldage_most=1;keep nid oldage_most;run;
data infection_most;set most_202001;where infection_most=1;keep nid infection_most;run;
proc sort data=cancer_most nodupkey out=cancer_most202001;;by nid;run;
proc sort data=chf_most nodupkey out=chf_most202001;;by nid;run;
proc sort data=cvd_most nodupkey out=cvd_most202001;;by nid;run;
proc sort data=pneumonia_most nodupkey out=pneumonia_most202001;;by nid;run;
proc sort data=copd_most nodupkey out=copd_most202001;;by nid;run;
proc sort data=ckd_most nodupkey out=ckd_most202001;;by nid;run;
proc sort data=dementia1_most nodupkey out=dementia1_most202001;;by nid;run;
proc sort data=dementia2_most nodupkey out=dementia2_most202001;;by nid;run;
proc sort data=oldage_most nodupkey out=oldage_most202001;;by nid;run;
proc sort data=infection_most nodupkey out=infection_most202001;;by nid;run;
data most_202001;merge cancer_most202001 chf_most202001 cvd_most202001 pneumonia_most202001 copd_most202001 ckd_most202001 dementia1_most202001 dementia2_most202001 oldage_most202001 infection_most202001;by nid;run;
data most_202001;set most_202001;if dpc_day=. then dpc_day=202001;run;


data most_tenki;set most_201801-most_201812 most_201901-most_201912 most_202001;run;
proc sort data=most_tenki;by nid;run;
data most_tenki;format nid dpc_day;set most_tenki;run;


/*åa*/
data main;set dpc_all;where dkbn=11;run;
/*ÎÛ¾³ÈOí*/
data main;set main ;if cancer=1 then causekbn=1;if chf=1 then causekbn=2;if cvd=1 then causekbn=3;if pneumonia=1 then causekbn=4;
if copd=1 then causekbn=5;if ckd=1 then causekbn=6;if dementia1=1 then causekbn=7;if dementia2=1 then causekbn=7;
if oldage=1 then causekbn=8;if infection=1 then causekbn=9;if causekbn=. then delete;drop causekbn;run;
data main;set main;
if  cancer=1 then cancer_main=1;
if  chf=1 then chf_main=1;
if  cvd=1 then cvd_main=1;
if  pneumonia=1 then pneumonia_main=1;
if  copd=1 then copd_main=1;
if  ckd=1 then ckd_main=1;
if  dementia1=1 then dementia1_main=1;
if  dementia2=1 then dementia2_main=1;
if  oldage=1 then oldage_main=1;
if  infection=1 then infection_main=1;
drop cancer chf cvd pneumonia copd ckd dementia1 dementia2 oldage infection dkbn;
run;

data main_201801;set main;where dpc_day=201801;drop dpc_day;run;
data cancer_main;set main_201801;where cancer_main=1;keep nid cancer_main;run;
data chf_main;set main_201801;where chf_main=1;keep nid chf_main;run;
data cvd_main;set main_201801;where cvd_main=1;keep nid cvd_main;run;
data pneumonia_main;set main_201801;where pneumonia_main=1;keep nid pneumonia_main;run;
data copd_main;set main_201801;where copd_main=1;keep nid copd_main;run;
data ckd_main;set main_201801;where ckd_main=1;keep nid ckd_main;run;
data dementia1_main;set main_201801;where dementia1_main=1;keep nid dementia1_main;run;
data dementia2_main;set main_201801;where dementia2_main=1;keep nid dementia2_main;run;
data oldage_main;set main_201801;where oldage_main=1;keep nid oldage_main;run;
data infection_main;set main_201801;where infection_main=1;keep nid infection_main;run;
proc sort data=cancer_main nodupkey out=cancer_main201801;;by nid;run;
proc sort data=chf_main nodupkey out=chf_main201801;;by nid;run;
proc sort data=cvd_main nodupkey out=cvd_main201801;;by nid;run;
proc sort data=pneumonia_main nodupkey out=pneumonia_main201801;;by nid;run;
proc sort data=copd_main nodupkey out=copd_main201801;;by nid;run;
proc sort data=ckd_main nodupkey out=ckd_main201801;;by nid;run;
proc sort data=dementia1_main nodupkey out=dementia1_main201801;;by nid;run;
proc sort data=dementia2_main nodupkey out=dementia2_main201801;;by nid;run;
proc sort data=oldage_main nodupkey out=oldage_main201801;;by nid;run;
proc sort data=infection_main nodupkey out=infection_main201801;;by nid;run;
data main_201801;merge cancer_main201801 chf_main201801 cvd_main201801 pneumonia_main201801 copd_main201801 ckd_main201801 dementia1_main201801 dementia2_main201801 oldage_main201801 infection_main201801;by nid;run;
data main_201801;set main_201801;if dpc_day=. then dpc_day=201801;run;

data main_201802;set main;where dpc_day=201802;drop dpc_day;run;
data cancer_main;set main_201802;where cancer_main=1;keep nid cancer_main;run;
data chf_main;set main_201802;where chf_main=1;keep nid chf_main;run;
data cvd_main;set main_201802;where cvd_main=1;keep nid cvd_main;run;
data pneumonia_main;set main_201802;where pneumonia_main=1;keep nid pneumonia_main;run;
data copd_main;set main_201802;where copd_main=1;keep nid copd_main;run;
data ckd_main;set main_201802;where ckd_main=1;keep nid ckd_main;run;
data dementia1_main;set main_201802;where dementia1_main=1;keep nid dementia1_main;run;
data dementia2_main;set main_201802;where dementia2_main=1;keep nid dementia2_main;run;
data oldage_main;set main_201802;where oldage_main=1;keep nid oldage_main;run;
data infection_main;set main_201802;where infection_main=1;keep nid infection_main;run;
proc sort data=cancer_main nodupkey out=cancer_main201802;;by nid;run;
proc sort data=chf_main nodupkey out=chf_main201802;;by nid;run;
proc sort data=cvd_main nodupkey out=cvd_main201802;;by nid;run;
proc sort data=pneumonia_main nodupkey out=pneumonia_main201802;;by nid;run;
proc sort data=copd_main nodupkey out=copd_main201802;;by nid;run;
proc sort data=ckd_main nodupkey out=ckd_main201802;;by nid;run;
proc sort data=dementia1_main nodupkey out=dementia1_main201802;;by nid;run;
proc sort data=dementia2_main nodupkey out=dementia2_main201802;;by nid;run;
proc sort data=oldage_main nodupkey out=oldage_main201802;;by nid;run;
proc sort data=infection_main nodupkey out=infection_main201802;;by nid;run;
data main_201802;merge cancer_main201802 chf_main201802 cvd_main201802 pneumonia_main201802 copd_main201802 ckd_main201802 dementia1_main201802 dementia2_main201802 oldage_main201802 infection_main201802;by nid;run;
data main_201802;set main_201802;if dpc_day=. then dpc_day=201802;run;

data main_201803;set main;where dpc_day=201803;drop dpc_day;run;
data cancer_main;set main_201803;where cancer_main=1;keep nid cancer_main;run;
data chf_main;set main_201803;where chf_main=1;keep nid chf_main;run;
data cvd_main;set main_201803;where cvd_main=1;keep nid cvd_main;run;
data pneumonia_main;set main_201803;where pneumonia_main=1;keep nid pneumonia_main;run;
data copd_main;set main_201803;where copd_main=1;keep nid copd_main;run;
data ckd_main;set main_201803;where ckd_main=1;keep nid ckd_main;run;
data dementia1_main;set main_201803;where dementia1_main=1;keep nid dementia1_main;run;
data dementia2_main;set main_201803;where dementia2_main=1;keep nid dementia2_main;run;
data oldage_main;set main_201803;where oldage_main=1;keep nid oldage_main;run;
data infection_main;set main_201803;where infection_main=1;keep nid infection_main;run;
proc sort data=cancer_main nodupkey out=cancer_main201803;;by nid;run;
proc sort data=chf_main nodupkey out=chf_main201803;;by nid;run;
proc sort data=cvd_main nodupkey out=cvd_main201803;;by nid;run;
proc sort data=pneumonia_main nodupkey out=pneumonia_main201803;;by nid;run;
proc sort data=copd_main nodupkey out=copd_main201803;;by nid;run;
proc sort data=ckd_main nodupkey out=ckd_main201803;;by nid;run;
proc sort data=dementia1_main nodupkey out=dementia1_main201803;;by nid;run;
proc sort data=dementia2_main nodupkey out=dementia2_main201803;;by nid;run;
proc sort data=oldage_main nodupkey out=oldage_main201803;;by nid;run;
proc sort data=infection_main nodupkey out=infection_main201803;;by nid;run;
data main_201803;merge cancer_main201803 chf_main201803 cvd_main201803 pneumonia_main201803 copd_main201803 ckd_main201803 dementia1_main201803 dementia2_main201803 oldage_main201803 infection_main201803;by nid;run;
data main_201803;set main_201803;if dpc_day=. then dpc_day=201803;run;

data main_201804;set main;where dpc_day=201804;drop dpc_day;run;
data cancer_main;set main_201804;where cancer_main=1;keep nid cancer_main;run;
data chf_main;set main_201804;where chf_main=1;keep nid chf_main;run;
data cvd_main;set main_201804;where cvd_main=1;keep nid cvd_main;run;
data pneumonia_main;set main_201804;where pneumonia_main=1;keep nid pneumonia_main;run;
data copd_main;set main_201804;where copd_main=1;keep nid copd_main;run;
data ckd_main;set main_201804;where ckd_main=1;keep nid ckd_main;run;
data dementia1_main;set main_201804;where dementia1_main=1;keep nid dementia1_main;run;
data dementia2_main;set main_201804;where dementia2_main=1;keep nid dementia2_main;run;
data oldage_main;set main_201804;where oldage_main=1;keep nid oldage_main;run;
data infection_main;set main_201804;where infection_main=1;keep nid infection_main;run;
proc sort data=cancer_main nodupkey out=cancer_main201804;;by nid;run;
proc sort data=chf_main nodupkey out=chf_main201804;;by nid;run;
proc sort data=cvd_main nodupkey out=cvd_main201804;;by nid;run;
proc sort data=pneumonia_main nodupkey out=pneumonia_main201804;;by nid;run;
proc sort data=copd_main nodupkey out=copd_main201804;;by nid;run;
proc sort data=ckd_main nodupkey out=ckd_main201804;;by nid;run;
proc sort data=dementia1_main nodupkey out=dementia1_main201804;;by nid;run;
proc sort data=dementia2_main nodupkey out=dementia2_main201804;;by nid;run;
proc sort data=oldage_main nodupkey out=oldage_main201804;;by nid;run;
proc sort data=infection_main nodupkey out=infection_main201804;;by nid;run;
data main_201804;merge cancer_main201804 chf_main201804 cvd_main201804 pneumonia_main201804 copd_main201804 ckd_main201804 dementia1_main201804 dementia2_main201804 oldage_main201804 infection_main201804;by nid;run;
data main_201804;set main_201804;if dpc_day=. then dpc_day=201804;run;

data main_201805;set main;where dpc_day=201805;drop dpc_day;run;
data cancer_main;set main_201805;where cancer_main=1;keep nid cancer_main;run;
data chf_main;set main_201805;where chf_main=1;keep nid chf_main;run;
data cvd_main;set main_201805;where cvd_main=1;keep nid cvd_main;run;
data pneumonia_main;set main_201805;where pneumonia_main=1;keep nid pneumonia_main;run;
data copd_main;set main_201805;where copd_main=1;keep nid copd_main;run;
data ckd_main;set main_201805;where ckd_main=1;keep nid ckd_main;run;
data dementia1_main;set main_201805;where dementia1_main=1;keep nid dementia1_main;run;
data dementia2_main;set main_201805;where dementia2_main=1;keep nid dementia2_main;run;
data oldage_main;set main_201805;where oldage_main=1;keep nid oldage_main;run;
data infection_main;set main_201805;where infection_main=1;keep nid infection_main;run;
proc sort data=cancer_main nodupkey out=cancer_main201805;;by nid;run;
proc sort data=chf_main nodupkey out=chf_main201805;;by nid;run;
proc sort data=cvd_main nodupkey out=cvd_main201805;;by nid;run;
proc sort data=pneumonia_main nodupkey out=pneumonia_main201805;;by nid;run;
proc sort data=copd_main nodupkey out=copd_main201805;;by nid;run;
proc sort data=ckd_main nodupkey out=ckd_main201805;;by nid;run;
proc sort data=dementia1_main nodupkey out=dementia1_main201805;;by nid;run;
proc sort data=dementia2_main nodupkey out=dementia2_main201805;;by nid;run;
proc sort data=oldage_main nodupkey out=oldage_main201805;;by nid;run;
proc sort data=infection_main nodupkey out=infection_main201805;;by nid;run;
data main_201805;merge cancer_main201805 chf_main201805 cvd_main201805 pneumonia_main201805 copd_main201805 ckd_main201805 dementia1_main201805 dementia2_main201805 oldage_main201805 infection_main201805;by nid;run;
data main_201805;set main_201805;if dpc_day=. then dpc_day=201805;run;

data main_201806;set main;where dpc_day=201806;drop dpc_day;run;
data cancer_main;set main_201806;where cancer_main=1;keep nid cancer_main;run;
data chf_main;set main_201806;where chf_main=1;keep nid chf_main;run;
data cvd_main;set main_201806;where cvd_main=1;keep nid cvd_main;run;
data pneumonia_main;set main_201806;where pneumonia_main=1;keep nid pneumonia_main;run;
data copd_main;set main_201806;where copd_main=1;keep nid copd_main;run;
data ckd_main;set main_201806;where ckd_main=1;keep nid ckd_main;run;
data dementia1_main;set main_201806;where dementia1_main=1;keep nid dementia1_main;run;
data dementia2_main;set main_201806;where dementia2_main=1;keep nid dementia2_main;run;
data oldage_main;set main_201806;where oldage_main=1;keep nid oldage_main;run;
data infection_main;set main_201806;where infection_main=1;keep nid infection_main;run;
proc sort data=cancer_main nodupkey out=cancer_main201806;;by nid;run;
proc sort data=chf_main nodupkey out=chf_main201806;;by nid;run;
proc sort data=cvd_main nodupkey out=cvd_main201806;;by nid;run;
proc sort data=pneumonia_main nodupkey out=pneumonia_main201806;;by nid;run;
proc sort data=copd_main nodupkey out=copd_main201806;;by nid;run;
proc sort data=ckd_main nodupkey out=ckd_main201806;;by nid;run;
proc sort data=dementia1_main nodupkey out=dementia1_main201806;;by nid;run;
proc sort data=dementia2_main nodupkey out=dementia2_main201806;;by nid;run;
proc sort data=oldage_main nodupkey out=oldage_main201806;;by nid;run;
proc sort data=infection_main nodupkey out=infection_main201806;;by nid;run;
data main_201806;merge cancer_main201806 chf_main201806 cvd_main201806 pneumonia_main201806 copd_main201806 ckd_main201806 dementia1_main201806 dementia2_main201806 oldage_main201806 infection_main201806;by nid;run;
data main_201806;set main_201806;if dpc_day=. then dpc_day=201806;run;

data main_201807;set main;where dpc_day=201807;drop dpc_day;run;
data cancer_main;set main_201807;where cancer_main=1;keep nid cancer_main;run;
data chf_main;set main_201807;where chf_main=1;keep nid chf_main;run;
data cvd_main;set main_201807;where cvd_main=1;keep nid cvd_main;run;
data pneumonia_main;set main_201807;where pneumonia_main=1;keep nid pneumonia_main;run;
data copd_main;set main_201807;where copd_main=1;keep nid copd_main;run;
data ckd_main;set main_201807;where ckd_main=1;keep nid ckd_main;run;
data dementia1_main;set main_201807;where dementia1_main=1;keep nid dementia1_main;run;
data dementia2_main;set main_201807;where dementia2_main=1;keep nid dementia2_main;run;
data oldage_main;set main_201807;where oldage_main=1;keep nid oldage_main;run;
data infection_main;set main_201807;where infection_main=1;keep nid infection_main;run;
proc sort data=cancer_main nodupkey out=cancer_main201807;;by nid;run;
proc sort data=chf_main nodupkey out=chf_main201807;;by nid;run;
proc sort data=cvd_main nodupkey out=cvd_main201807;;by nid;run;
proc sort data=pneumonia_main nodupkey out=pneumonia_main201807;;by nid;run;
proc sort data=copd_main nodupkey out=copd_main201807;;by nid;run;
proc sort data=ckd_main nodupkey out=ckd_main201807;;by nid;run;
proc sort data=dementia1_main nodupkey out=dementia1_main201807;;by nid;run;
proc sort data=dementia2_main nodupkey out=dementia2_main201807;;by nid;run;
proc sort data=oldage_main nodupkey out=oldage_main201807;;by nid;run;
proc sort data=infection_main nodupkey out=infection_main201807;;by nid;run;
data main_201807;merge cancer_main201807 chf_main201807 cvd_main201807 pneumonia_main201807 copd_main201807 ckd_main201807 dementia1_main201807 dementia2_main201807 oldage_main201807 infection_main201807;by nid;run;
data main_201807;set main_201807;if dpc_day=. then dpc_day=201807;run;

data main_201808;set main;where dpc_day=201808;drop dpc_day;run;
data cancer_main;set main_201808;where cancer_main=1;keep nid cancer_main;run;
data chf_main;set main_201808;where chf_main=1;keep nid chf_main;run;
data cvd_main;set main_201808;where cvd_main=1;keep nid cvd_main;run;
data pneumonia_main;set main_201808;where pneumonia_main=1;keep nid pneumonia_main;run;
data copd_main;set main_201808;where copd_main=1;keep nid copd_main;run;
data ckd_main;set main_201808;where ckd_main=1;keep nid ckd_main;run;
data dementia1_main;set main_201808;where dementia1_main=1;keep nid dementia1_main;run;
data dementia2_main;set main_201808;where dementia2_main=1;keep nid dementia2_main;run;
data oldage_main;set main_201808;where oldage_main=1;keep nid oldage_main;run;
data infection_main;set main_201808;where infection_main=1;keep nid infection_main;run;
proc sort data=cancer_main nodupkey out=cancer_main201808;;by nid;run;
proc sort data=chf_main nodupkey out=chf_main201808;;by nid;run;
proc sort data=cvd_main nodupkey out=cvd_main201808;;by nid;run;
proc sort data=pneumonia_main nodupkey out=pneumonia_main201808;;by nid;run;
proc sort data=copd_main nodupkey out=copd_main201808;;by nid;run;
proc sort data=ckd_main nodupkey out=ckd_main201808;;by nid;run;
proc sort data=dementia1_main nodupkey out=dementia1_main201808;;by nid;run;
proc sort data=dementia2_main nodupkey out=dementia2_main201808;;by nid;run;
proc sort data=oldage_main nodupkey out=oldage_main201808;;by nid;run;
proc sort data=infection_main nodupkey out=infection_main201808;;by nid;run;
data main_201808;merge cancer_main201808 chf_main201808 cvd_main201808 pneumonia_main201808 copd_main201808 ckd_main201808 dementia1_main201808 dementia2_main201808 oldage_main201808 infection_main201808;by nid;run;
data main_201808;set main_201808;if dpc_day=. then dpc_day=201808;run;

data main_201809;set main;where dpc_day=201809;drop dpc_day;run;
data cancer_main;set main_201809;where cancer_main=1;keep nid cancer_main;run;
data chf_main;set main_201809;where chf_main=1;keep nid chf_main;run;
data cvd_main;set main_201809;where cvd_main=1;keep nid cvd_main;run;
data pneumonia_main;set main_201809;where pneumonia_main=1;keep nid pneumonia_main;run;
data copd_main;set main_201809;where copd_main=1;keep nid copd_main;run;
data ckd_main;set main_201809;where ckd_main=1;keep nid ckd_main;run;
data dementia1_main;set main_201809;where dementia1_main=1;keep nid dementia1_main;run;
data dementia2_main;set main_201809;where dementia2_main=1;keep nid dementia2_main;run;
data oldage_main;set main_201809;where oldage_main=1;keep nid oldage_main;run;
data infection_main;set main_201809;where infection_main=1;keep nid infection_main;run;
proc sort data=cancer_main nodupkey out=cancer_main201809;;by nid;run;
proc sort data=chf_main nodupkey out=chf_main201809;;by nid;run;
proc sort data=cvd_main nodupkey out=cvd_main201809;;by nid;run;
proc sort data=pneumonia_main nodupkey out=pneumonia_main201809;;by nid;run;
proc sort data=copd_main nodupkey out=copd_main201809;;by nid;run;
proc sort data=ckd_main nodupkey out=ckd_main201809;;by nid;run;
proc sort data=dementia1_main nodupkey out=dementia1_main201809;;by nid;run;
proc sort data=dementia2_main nodupkey out=dementia2_main201809;;by nid;run;
proc sort data=oldage_main nodupkey out=oldage_main201809;;by nid;run;
proc sort data=infection_main nodupkey out=infection_main201809;;by nid;run;
data main_201809;merge cancer_main201809 chf_main201809 cvd_main201809 pneumonia_main201809 copd_main201809 ckd_main201809 dementia1_main201809 dementia2_main201809 oldage_main201809 infection_main201809;by nid;run;
data main_201809;set main_201809;if dpc_day=. then dpc_day=201809;run;

data main_201810;set main;where dpc_day=201810;drop dpc_day;run;
data cancer_main;set main_201810;where cancer_main=1;keep nid cancer_main;run;
data chf_main;set main_201810;where chf_main=1;keep nid chf_main;run;
data cvd_main;set main_201810;where cvd_main=1;keep nid cvd_main;run;
data pneumonia_main;set main_201810;where pneumonia_main=1;keep nid pneumonia_main;run;
data copd_main;set main_201810;where copd_main=1;keep nid copd_main;run;
data ckd_main;set main_201810;where ckd_main=1;keep nid ckd_main;run;
data dementia1_main;set main_201810;where dementia1_main=1;keep nid dementia1_main;run;
data dementia2_main;set main_201810;where dementia2_main=1;keep nid dementia2_main;run;
data oldage_main;set main_201810;where oldage_main=1;keep nid oldage_main;run;
data infection_main;set main_201810;where infection_main=1;keep nid infection_main;run;
proc sort data=cancer_main nodupkey out=cancer_main201810;;by nid;run;
proc sort data=chf_main nodupkey out=chf_main201810;;by nid;run;
proc sort data=cvd_main nodupkey out=cvd_main201810;;by nid;run;
proc sort data=pneumonia_main nodupkey out=pneumonia_main201810;;by nid;run;
proc sort data=copd_main nodupkey out=copd_main201810;;by nid;run;
proc sort data=ckd_main nodupkey out=ckd_main201810;;by nid;run;
proc sort data=dementia1_main nodupkey out=dementia1_main201810;;by nid;run;
proc sort data=dementia2_main nodupkey out=dementia2_main201810;;by nid;run;
proc sort data=oldage_main nodupkey out=oldage_main201810;;by nid;run;
proc sort data=infection_main nodupkey out=infection_main201810;;by nid;run;
data main_201810;merge cancer_main201810 chf_main201810 cvd_main201810 pneumonia_main201810 copd_main201810 ckd_main201810 dementia1_main201810 dementia2_main201810 oldage_main201810 infection_main201810;by nid;run;
data main_201810;set main_201810;if dpc_day=. then dpc_day=201810;run;

data main_201811;set main;where dpc_day=201811;drop dpc_day;run;
data cancer_main;set main_201811;where cancer_main=1;keep nid cancer_main;run;
data chf_main;set main_201811;where chf_main=1;keep nid chf_main;run;
data cvd_main;set main_201811;where cvd_main=1;keep nid cvd_main;run;
data pneumonia_main;set main_201811;where pneumonia_main=1;keep nid pneumonia_main;run;
data copd_main;set main_201811;where copd_main=1;keep nid copd_main;run;
data ckd_main;set main_201811;where ckd_main=1;keep nid ckd_main;run;
data dementia1_main;set main_201811;where dementia1_main=1;keep nid dementia1_main;run;
data dementia2_main;set main_201811;where dementia2_main=1;keep nid dementia2_main;run;
data oldage_main;set main_201811;where oldage_main=1;keep nid oldage_main;run;
data infection_main;set main_201811;where infection_main=1;keep nid infection_main;run;
proc sort data=cancer_main nodupkey out=cancer_main201811;;by nid;run;
proc sort data=chf_main nodupkey out=chf_main201811;;by nid;run;
proc sort data=cvd_main nodupkey out=cvd_main201811;;by nid;run;
proc sort data=pneumonia_main nodupkey out=pneumonia_main201811;;by nid;run;
proc sort data=copd_main nodupkey out=copd_main201811;;by nid;run;
proc sort data=ckd_main nodupkey out=ckd_main201811;;by nid;run;
proc sort data=dementia1_main nodupkey out=dementia1_main201811;;by nid;run;
proc sort data=dementia2_main nodupkey out=dementia2_main201811;;by nid;run;
proc sort data=oldage_main nodupkey out=oldage_main201811;;by nid;run;
proc sort data=infection_main nodupkey out=infection_main201811;;by nid;run;
data main_201811;merge cancer_main201811 chf_main201811 cvd_main201811 pneumonia_main201811 copd_main201811 ckd_main201811 dementia1_main201811 dementia2_main201811 oldage_main201811 infection_main201811;by nid;run;
data main_201811;set main_201811;if dpc_day=. then dpc_day=201811;run;

data main_201812;set main;where dpc_day=201812;drop dpc_day;run;
data cancer_main;set main_201812;where cancer_main=1;keep nid cancer_main;run;
data chf_main;set main_201812;where chf_main=1;keep nid chf_main;run;
data cvd_main;set main_201812;where cvd_main=1;keep nid cvd_main;run;
data pneumonia_main;set main_201812;where pneumonia_main=1;keep nid pneumonia_main;run;
data copd_main;set main_201812;where copd_main=1;keep nid copd_main;run;
data ckd_main;set main_201812;where ckd_main=1;keep nid ckd_main;run;
data dementia1_main;set main_201812;where dementia1_main=1;keep nid dementia1_main;run;
data dementia2_main;set main_201812;where dementia2_main=1;keep nid dementia2_main;run;
data oldage_main;set main_201812;where oldage_main=1;keep nid oldage_main;run;
data infection_main;set main_201812;where infection_main=1;keep nid infection_main;run;
proc sort data=cancer_main nodupkey out=cancer_main201812;;by nid;run;
proc sort data=chf_main nodupkey out=chf_main201812;;by nid;run;
proc sort data=cvd_main nodupkey out=cvd_main201812;;by nid;run;
proc sort data=pneumonia_main nodupkey out=pneumonia_main201812;;by nid;run;
proc sort data=copd_main nodupkey out=copd_main201812;;by nid;run;
proc sort data=ckd_main nodupkey out=ckd_main201812;;by nid;run;
proc sort data=dementia1_main nodupkey out=dementia1_main201812;;by nid;run;
proc sort data=dementia2_main nodupkey out=dementia2_main201812;;by nid;run;
proc sort data=oldage_main nodupkey out=oldage_main201812;;by nid;run;
proc sort data=infection_main nodupkey out=infection_main201812;;by nid;run;
data main_201812;merge cancer_main201812 chf_main201812 cvd_main201812 pneumonia_main201812 copd_main201812 ckd_main201812 dementia1_main201812 dementia2_main201812 oldage_main201812 infection_main201812;by nid;run;
data main_201812;set main_201812;if dpc_day=. then dpc_day=201812;run;

data main_201901;set main;where dpc_day=201901;drop dpc_day;run;
data cancer_main;set main_201901;where cancer_main=1;keep nid cancer_main;run;
data chf_main;set main_201901;where chf_main=1;keep nid chf_main;run;
data cvd_main;set main_201901;where cvd_main=1;keep nid cvd_main;run;
data pneumonia_main;set main_201901;where pneumonia_main=1;keep nid pneumonia_main;run;
data copd_main;set main_201901;where copd_main=1;keep nid copd_main;run;
data ckd_main;set main_201901;where ckd_main=1;keep nid ckd_main;run;
data dementia1_main;set main_201901;where dementia1_main=1;keep nid dementia1_main;run;
data dementia2_main;set main_201901;where dementia2_main=1;keep nid dementia2_main;run;
data oldage_main;set main_201901;where oldage_main=1;keep nid oldage_main;run;
data infection_main;set main_201901;where infection_main=1;keep nid infection_main;run;
proc sort data=cancer_main nodupkey out=cancer_main201901;;by nid;run;
proc sort data=chf_main nodupkey out=chf_main201901;;by nid;run;
proc sort data=cvd_main nodupkey out=cvd_main201901;;by nid;run;
proc sort data=pneumonia_main nodupkey out=pneumonia_main201901;;by nid;run;
proc sort data=copd_main nodupkey out=copd_main201901;;by nid;run;
proc sort data=ckd_main nodupkey out=ckd_main201901;;by nid;run;
proc sort data=dementia1_main nodupkey out=dementia1_main201901;;by nid;run;
proc sort data=dementia2_main nodupkey out=dementia2_main201901;;by nid;run;
proc sort data=oldage_main nodupkey out=oldage_main201901;;by nid;run;
proc sort data=infection_main nodupkey out=infection_main201901;;by nid;run;
data main_201901;merge cancer_main201901 chf_main201901 cvd_main201901 pneumonia_main201901 copd_main201901 ckd_main201901 dementia1_main201901 dementia2_main201901 oldage_main201901 infection_main201901;by nid;run;
data main_201901;set main_201901;if dpc_day=. then dpc_day=201901;run;

data main_201902;set main;where dpc_day=201902;drop dpc_day;run;
data cancer_main;set main_201902;where cancer_main=1;keep nid cancer_main;run;
data chf_main;set main_201902;where chf_main=1;keep nid chf_main;run;
data cvd_main;set main_201902;where cvd_main=1;keep nid cvd_main;run;
data pneumonia_main;set main_201902;where pneumonia_main=1;keep nid pneumonia_main;run;
data copd_main;set main_201902;where copd_main=1;keep nid copd_main;run;
data ckd_main;set main_201902;where ckd_main=1;keep nid ckd_main;run;
data dementia1_main;set main_201902;where dementia1_main=1;keep nid dementia1_main;run;
data dementia2_main;set main_201902;where dementia2_main=1;keep nid dementia2_main;run;
data oldage_main;set main_201902;where oldage_main=1;keep nid oldage_main;run;
data infection_main;set main_201902;where infection_main=1;keep nid infection_main;run;
proc sort data=cancer_main nodupkey out=cancer_main201902;;by nid;run;
proc sort data=chf_main nodupkey out=chf_main201902;;by nid;run;
proc sort data=cvd_main nodupkey out=cvd_main201902;;by nid;run;
proc sort data=pneumonia_main nodupkey out=pneumonia_main201902;;by nid;run;
proc sort data=copd_main nodupkey out=copd_main201902;;by nid;run;
proc sort data=ckd_main nodupkey out=ckd_main201902;;by nid;run;
proc sort data=dementia1_main nodupkey out=dementia1_main201902;;by nid;run;
proc sort data=dementia2_main nodupkey out=dementia2_main201902;;by nid;run;
proc sort data=oldage_main nodupkey out=oldage_main201902;;by nid;run;
proc sort data=infection_main nodupkey out=infection_main201902;;by nid;run;
data main_201902;merge cancer_main201902 chf_main201902 cvd_main201902 pneumonia_main201902 copd_main201902 ckd_main201902 dementia1_main201902 dementia2_main201902 oldage_main201902 infection_main201902;by nid;run;
data main_201902;set main_201902;if dpc_day=. then dpc_day=201902;run;

data main_201903;set main;where dpc_day=201903;drop dpc_day;run;
data cancer_main;set main_201903;where cancer_main=1;keep nid cancer_main;run;
data chf_main;set main_201903;where chf_main=1;keep nid chf_main;run;
data cvd_main;set main_201903;where cvd_main=1;keep nid cvd_main;run;
data pneumonia_main;set main_201903;where pneumonia_main=1;keep nid pneumonia_main;run;
data copd_main;set main_201903;where copd_main=1;keep nid copd_main;run;
data ckd_main;set main_201903;where ckd_main=1;keep nid ckd_main;run;
data dementia1_main;set main_201903;where dementia1_main=1;keep nid dementia1_main;run;
data dementia2_main;set main_201903;where dementia2_main=1;keep nid dementia2_main;run;
data oldage_main;set main_201903;where oldage_main=1;keep nid oldage_main;run;
data infection_main;set main_201903;where infection_main=1;keep nid infection_main;run;
proc sort data=cancer_main nodupkey out=cancer_main201903;;by nid;run;
proc sort data=chf_main nodupkey out=chf_main201903;;by nid;run;
proc sort data=cvd_main nodupkey out=cvd_main201903;;by nid;run;
proc sort data=pneumonia_main nodupkey out=pneumonia_main201903;;by nid;run;
proc sort data=copd_main nodupkey out=copd_main201903;;by nid;run;
proc sort data=ckd_main nodupkey out=ckd_main201903;;by nid;run;
proc sort data=dementia1_main nodupkey out=dementia1_main201903;;by nid;run;
proc sort data=dementia2_main nodupkey out=dementia2_main201903;;by nid;run;
proc sort data=oldage_main nodupkey out=oldage_main201903;;by nid;run;
proc sort data=infection_main nodupkey out=infection_main201903;;by nid;run;
data main_201903;merge cancer_main201903 chf_main201903 cvd_main201903 pneumonia_main201903 copd_main201903 ckd_main201903 dementia1_main201903 dementia2_main201903 oldage_main201903 infection_main201903;by nid;run;
data main_201903;set main_201903;if dpc_day=. then dpc_day=201903;run;

data main_201904;set main;where dpc_day=201904;drop dpc_day;run;
data cancer_main;set main_201904;where cancer_main=1;keep nid cancer_main;run;
data chf_main;set main_201904;where chf_main=1;keep nid chf_main;run;
data cvd_main;set main_201904;where cvd_main=1;keep nid cvd_main;run;
data pneumonia_main;set main_201904;where pneumonia_main=1;keep nid pneumonia_main;run;
data copd_main;set main_201904;where copd_main=1;keep nid copd_main;run;
data ckd_main;set main_201904;where ckd_main=1;keep nid ckd_main;run;
data dementia1_main;set main_201904;where dementia1_main=1;keep nid dementia1_main;run;
data dementia2_main;set main_201904;where dementia2_main=1;keep nid dementia2_main;run;
data oldage_main;set main_201904;where oldage_main=1;keep nid oldage_main;run;
data infection_main;set main_201904;where infection_main=1;keep nid infection_main;run;
proc sort data=cancer_main nodupkey out=cancer_main201904;;by nid;run;
proc sort data=chf_main nodupkey out=chf_main201904;;by nid;run;
proc sort data=cvd_main nodupkey out=cvd_main201904;;by nid;run;
proc sort data=pneumonia_main nodupkey out=pneumonia_main201904;;by nid;run;
proc sort data=copd_main nodupkey out=copd_main201904;;by nid;run;
proc sort data=ckd_main nodupkey out=ckd_main201904;;by nid;run;
proc sort data=dementia1_main nodupkey out=dementia1_main201904;;by nid;run;
proc sort data=dementia2_main nodupkey out=dementia2_main201904;;by nid;run;
proc sort data=oldage_main nodupkey out=oldage_main201904;;by nid;run;
proc sort data=infection_main nodupkey out=infection_main201904;;by nid;run;
data main_201904;merge cancer_main201904 chf_main201904 cvd_main201904 pneumonia_main201904 copd_main201904 ckd_main201904 dementia1_main201904 dementia2_main201904 oldage_main201904 infection_main201904;by nid;run;
data main_201904;set main_201904;if dpc_day=. then dpc_day=201904;run;

data main_201905;set main;where dpc_day=201905;drop dpc_day;run;
data cancer_main;set main_201905;where cancer_main=1;keep nid cancer_main;run;
data chf_main;set main_201905;where chf_main=1;keep nid chf_main;run;
data cvd_main;set main_201905;where cvd_main=1;keep nid cvd_main;run;
data pneumonia_main;set main_201905;where pneumonia_main=1;keep nid pneumonia_main;run;
data copd_main;set main_201905;where copd_main=1;keep nid copd_main;run;
data ckd_main;set main_201905;where ckd_main=1;keep nid ckd_main;run;
data dementia1_main;set main_201905;where dementia1_main=1;keep nid dementia1_main;run;
data dementia2_main;set main_201905;where dementia2_main=1;keep nid dementia2_main;run;
data oldage_main;set main_201905;where oldage_main=1;keep nid oldage_main;run;
data infection_main;set main_201905;where infection_main=1;keep nid infection_main;run;
proc sort data=cancer_main nodupkey out=cancer_main201905;;by nid;run;
proc sort data=chf_main nodupkey out=chf_main201905;;by nid;run;
proc sort data=cvd_main nodupkey out=cvd_main201905;;by nid;run;
proc sort data=pneumonia_main nodupkey out=pneumonia_main201905;;by nid;run;
proc sort data=copd_main nodupkey out=copd_main201905;;by nid;run;
proc sort data=ckd_main nodupkey out=ckd_main201905;;by nid;run;
proc sort data=dementia1_main nodupkey out=dementia1_main201905;;by nid;run;
proc sort data=dementia2_main nodupkey out=dementia2_main201905;;by nid;run;
proc sort data=oldage_main nodupkey out=oldage_main201905;;by nid;run;
proc sort data=infection_main nodupkey out=infection_main201905;;by nid;run;
data main_201905;merge cancer_main201905 chf_main201905 cvd_main201905 pneumonia_main201905 copd_main201905 ckd_main201905 dementia1_main201905 dementia2_main201905 oldage_main201905 infection_main201905;by nid;run;
data main_201905;set main_201905;if dpc_day=. then dpc_day=201905;run;

data main_201906;set main;where dpc_day=201906;drop dpc_day;run;
data cancer_main;set main_201906;where cancer_main=1;keep nid cancer_main;run;
data chf_main;set main_201906;where chf_main=1;keep nid chf_main;run;
data cvd_main;set main_201906;where cvd_main=1;keep nid cvd_main;run;
data pneumonia_main;set main_201906;where pneumonia_main=1;keep nid pneumonia_main;run;
data copd_main;set main_201906;where copd_main=1;keep nid copd_main;run;
data ckd_main;set main_201906;where ckd_main=1;keep nid ckd_main;run;
data dementia1_main;set main_201906;where dementia1_main=1;keep nid dementia1_main;run;
data dementia2_main;set main_201906;where dementia2_main=1;keep nid dementia2_main;run;
data oldage_main;set main_201906;where oldage_main=1;keep nid oldage_main;run;
data infection_main;set main_201906;where infection_main=1;keep nid infection_main;run;
proc sort data=cancer_main nodupkey out=cancer_main201906;;by nid;run;
proc sort data=chf_main nodupkey out=chf_main201906;;by nid;run;
proc sort data=cvd_main nodupkey out=cvd_main201906;;by nid;run;
proc sort data=pneumonia_main nodupkey out=pneumonia_main201906;;by nid;run;
proc sort data=copd_main nodupkey out=copd_main201906;;by nid;run;
proc sort data=ckd_main nodupkey out=ckd_main201906;;by nid;run;
proc sort data=dementia1_main nodupkey out=dementia1_main201906;;by nid;run;
proc sort data=dementia2_main nodupkey out=dementia2_main201906;;by nid;run;
proc sort data=oldage_main nodupkey out=oldage_main201906;;by nid;run;
proc sort data=infection_main nodupkey out=infection_main201906;;by nid;run;
data main_201906;merge cancer_main201906 chf_main201906 cvd_main201906 pneumonia_main201906 copd_main201906 ckd_main201906 dementia1_main201906 dementia2_main201906 oldage_main201906 infection_main201906;by nid;run;
data main_201906;set main_201906;if dpc_day=. then dpc_day=201906;run;

data main_201907;set main;where dpc_day=201907;drop dpc_day;run;
data cancer_main;set main_201907;where cancer_main=1;keep nid cancer_main;run;
data chf_main;set main_201907;where chf_main=1;keep nid chf_main;run;
data cvd_main;set main_201907;where cvd_main=1;keep nid cvd_main;run;
data pneumonia_main;set main_201907;where pneumonia_main=1;keep nid pneumonia_main;run;
data copd_main;set main_201907;where copd_main=1;keep nid copd_main;run;
data ckd_main;set main_201907;where ckd_main=1;keep nid ckd_main;run;
data dementia1_main;set main_201907;where dementia1_main=1;keep nid dementia1_main;run;
data dementia2_main;set main_201907;where dementia2_main=1;keep nid dementia2_main;run;
data oldage_main;set main_201907;where oldage_main=1;keep nid oldage_main;run;
data infection_main;set main_201907;where infection_main=1;keep nid infection_main;run;
proc sort data=cancer_main nodupkey out=cancer_main201907;;by nid;run;
proc sort data=chf_main nodupkey out=chf_main201907;;by nid;run;
proc sort data=cvd_main nodupkey out=cvd_main201907;;by nid;run;
proc sort data=pneumonia_main nodupkey out=pneumonia_main201907;;by nid;run;
proc sort data=copd_main nodupkey out=copd_main201907;;by nid;run;
proc sort data=ckd_main nodupkey out=ckd_main201907;;by nid;run;
proc sort data=dementia1_main nodupkey out=dementia1_main201907;;by nid;run;
proc sort data=dementia2_main nodupkey out=dementia2_main201907;;by nid;run;
proc sort data=oldage_main nodupkey out=oldage_main201907;;by nid;run;
proc sort data=infection_main nodupkey out=infection_main201907;;by nid;run;
data main_201907;merge cancer_main201907 chf_main201907 cvd_main201907 pneumonia_main201907 copd_main201907 ckd_main201907 dementia1_main201907 dementia2_main201907 oldage_main201907 infection_main201907;by nid;run;
data main_201907;set main_201907;if dpc_day=. then dpc_day=201907;run;

data main_201908;set main;where dpc_day=201908;drop dpc_day;run;
data cancer_main;set main_201908;where cancer_main=1;keep nid cancer_main;run;
data chf_main;set main_201908;where chf_main=1;keep nid chf_main;run;
data cvd_main;set main_201908;where cvd_main=1;keep nid cvd_main;run;
data pneumonia_main;set main_201908;where pneumonia_main=1;keep nid pneumonia_main;run;
data copd_main;set main_201908;where copd_main=1;keep nid copd_main;run;
data ckd_main;set main_201908;where ckd_main=1;keep nid ckd_main;run;
data dementia1_main;set main_201908;where dementia1_main=1;keep nid dementia1_main;run;
data dementia2_main;set main_201908;where dementia2_main=1;keep nid dementia2_main;run;
data oldage_main;set main_201908;where oldage_main=1;keep nid oldage_main;run;
data infection_main;set main_201908;where infection_main=1;keep nid infection_main;run;
proc sort data=cancer_main nodupkey out=cancer_main201908;;by nid;run;
proc sort data=chf_main nodupkey out=chf_main201908;;by nid;run;
proc sort data=cvd_main nodupkey out=cvd_main201908;;by nid;run;
proc sort data=pneumonia_main nodupkey out=pneumonia_main201908;;by nid;run;
proc sort data=copd_main nodupkey out=copd_main201908;;by nid;run;
proc sort data=ckd_main nodupkey out=ckd_main201908;;by nid;run;
proc sort data=dementia1_main nodupkey out=dementia1_main201908;;by nid;run;
proc sort data=dementia2_main nodupkey out=dementia2_main201908;;by nid;run;
proc sort data=oldage_main nodupkey out=oldage_main201908;;by nid;run;
proc sort data=infection_main nodupkey out=infection_main201908;;by nid;run;
data main_201908;merge cancer_main201908 chf_main201908 cvd_main201908 pneumonia_main201908 copd_main201908 ckd_main201908 dementia1_main201908 dementia2_main201908 oldage_main201908 infection_main201908;by nid;run;
data main_201908;set main_201908;if dpc_day=. then dpc_day=201908;run;

data main_201909;set main;where dpc_day=201909;drop dpc_day;run;
data cancer_main;set main_201909;where cancer_main=1;keep nid cancer_main;run;
data chf_main;set main_201909;where chf_main=1;keep nid chf_main;run;
data cvd_main;set main_201909;where cvd_main=1;keep nid cvd_main;run;
data pneumonia_main;set main_201909;where pneumonia_main=1;keep nid pneumonia_main;run;
data copd_main;set main_201909;where copd_main=1;keep nid copd_main;run;
data ckd_main;set main_201909;where ckd_main=1;keep nid ckd_main;run;
data dementia1_main;set main_201909;where dementia1_main=1;keep nid dementia1_main;run;
data dementia2_main;set main_201909;where dementia2_main=1;keep nid dementia2_main;run;
data oldage_main;set main_201909;where oldage_main=1;keep nid oldage_main;run;
data infection_main;set main_201909;where infection_main=1;keep nid infection_main;run;
proc sort data=cancer_main nodupkey out=cancer_main201909;;by nid;run;
proc sort data=chf_main nodupkey out=chf_main201909;;by nid;run;
proc sort data=cvd_main nodupkey out=cvd_main201909;;by nid;run;
proc sort data=pneumonia_main nodupkey out=pneumonia_main201909;;by nid;run;
proc sort data=copd_main nodupkey out=copd_main201909;;by nid;run;
proc sort data=ckd_main nodupkey out=ckd_main201909;;by nid;run;
proc sort data=dementia1_main nodupkey out=dementia1_main201909;;by nid;run;
proc sort data=dementia2_main nodupkey out=dementia2_main201909;;by nid;run;
proc sort data=oldage_main nodupkey out=oldage_main201909;;by nid;run;
proc sort data=infection_main nodupkey out=infection_main201909;;by nid;run;
data main_201909;merge cancer_main201909 chf_main201909 cvd_main201909 pneumonia_main201909 copd_main201909 ckd_main201909 dementia1_main201909 dementia2_main201909 oldage_main201909 infection_main201909;by nid;run;
data main_201909;set main_201909;if dpc_day=. then dpc_day=201909;run;

data main_201910;set main;where dpc_day=201910;drop dpc_day;run;
data cancer_main;set main_201910;where cancer_main=1;keep nid cancer_main;run;
data chf_main;set main_201910;where chf_main=1;keep nid chf_main;run;
data cvd_main;set main_201910;where cvd_main=1;keep nid cvd_main;run;
data pneumonia_main;set main_201910;where pneumonia_main=1;keep nid pneumonia_main;run;
data copd_main;set main_201910;where copd_main=1;keep nid copd_main;run;
data ckd_main;set main_201910;where ckd_main=1;keep nid ckd_main;run;
data dementia1_main;set main_201910;where dementia1_main=1;keep nid dementia1_main;run;
data dementia2_main;set main_201910;where dementia2_main=1;keep nid dementia2_main;run;
data oldage_main;set main_201910;where oldage_main=1;keep nid oldage_main;run;
data infection_main;set main_201910;where infection_main=1;keep nid infection_main;run;
proc sort data=cancer_main nodupkey out=cancer_main201910;;by nid;run;
proc sort data=chf_main nodupkey out=chf_main201910;;by nid;run;
proc sort data=cvd_main nodupkey out=cvd_main201910;;by nid;run;
proc sort data=pneumonia_main nodupkey out=pneumonia_main201910;;by nid;run;
proc sort data=copd_main nodupkey out=copd_main201910;;by nid;run;
proc sort data=ckd_main nodupkey out=ckd_main201910;;by nid;run;
proc sort data=dementia1_main nodupkey out=dementia1_main201910;;by nid;run;
proc sort data=dementia2_main nodupkey out=dementia2_main201910;;by nid;run;
proc sort data=oldage_main nodupkey out=oldage_main201910;;by nid;run;
proc sort data=infection_main nodupkey out=infection_main201910;;by nid;run;
data main_201910;merge cancer_main201910 chf_main201910 cvd_main201910 pneumonia_main201910 copd_main201910 ckd_main201910 dementia1_main201910 dementia2_main201910 oldage_main201910 infection_main201910;by nid;run;
data main_201910;set main_201910;if dpc_day=. then dpc_day=201910;run;

data main_201911;set main;where dpc_day=201911;drop dpc_day;run;
data cancer_main;set main_201911;where cancer_main=1;keep nid cancer_main;run;
data chf_main;set main_201911;where chf_main=1;keep nid chf_main;run;
data cvd_main;set main_201911;where cvd_main=1;keep nid cvd_main;run;
data pneumonia_main;set main_201911;where pneumonia_main=1;keep nid pneumonia_main;run;
data copd_main;set main_201911;where copd_main=1;keep nid copd_main;run;
data ckd_main;set main_201911;where ckd_main=1;keep nid ckd_main;run;
data dementia1_main;set main_201911;where dementia1_main=1;keep nid dementia1_main;run;
data dementia2_main;set main_201911;where dementia2_main=1;keep nid dementia2_main;run;
data oldage_main;set main_201911;where oldage_main=1;keep nid oldage_main;run;
data infection_main;set main_201911;where infection_main=1;keep nid infection_main;run;
proc sort data=cancer_main nodupkey out=cancer_main201911;;by nid;run;
proc sort data=chf_main nodupkey out=chf_main201911;;by nid;run;
proc sort data=cvd_main nodupkey out=cvd_main201911;;by nid;run;
proc sort data=pneumonia_main nodupkey out=pneumonia_main201911;;by nid;run;
proc sort data=copd_main nodupkey out=copd_main201911;;by nid;run;
proc sort data=ckd_main nodupkey out=ckd_main201911;;by nid;run;
proc sort data=dementia1_main nodupkey out=dementia1_main201911;;by nid;run;
proc sort data=dementia2_main nodupkey out=dementia2_main201911;;by nid;run;
proc sort data=oldage_main nodupkey out=oldage_main201911;;by nid;run;
proc sort data=infection_main nodupkey out=infection_main201911;;by nid;run;
data main_201911;merge cancer_main201911 chf_main201911 cvd_main201911 pneumonia_main201911 copd_main201911 ckd_main201911 dementia1_main201911 dementia2_main201911 oldage_main201911 infection_main201911;by nid;run;
data main_201911;set main_201911;if dpc_day=. then dpc_day=201911;run;

data main_201912;set main;where dpc_day=201912;drop dpc_day;run;
data cancer_main;set main_201912;where cancer_main=1;keep nid cancer_main;run;
data chf_main;set main_201912;where chf_main=1;keep nid chf_main;run;
data cvd_main;set main_201912;where cvd_main=1;keep nid cvd_main;run;
data pneumonia_main;set main_201912;where pneumonia_main=1;keep nid pneumonia_main;run;
data copd_main;set main_201912;where copd_main=1;keep nid copd_main;run;
data ckd_main;set main_201912;where ckd_main=1;keep nid ckd_main;run;
data dementia1_main;set main_201912;where dementia1_main=1;keep nid dementia1_main;run;
data dementia2_main;set main_201912;where dementia2_main=1;keep nid dementia2_main;run;
data oldage_main;set main_201912;where oldage_main=1;keep nid oldage_main;run;
data infection_main;set main_201912;where infection_main=1;keep nid infection_main;run;
proc sort data=cancer_main nodupkey out=cancer_main201912;;by nid;run;
proc sort data=chf_main nodupkey out=chf_main201912;;by nid;run;
proc sort data=cvd_main nodupkey out=cvd_main201912;;by nid;run;
proc sort data=pneumonia_main nodupkey out=pneumonia_main201912;;by nid;run;
proc sort data=copd_main nodupkey out=copd_main201912;;by nid;run;
proc sort data=ckd_main nodupkey out=ckd_main201912;;by nid;run;
proc sort data=dementia1_main nodupkey out=dementia1_main201912;;by nid;run;
proc sort data=dementia2_main nodupkey out=dementia2_main201912;;by nid;run;
proc sort data=oldage_main nodupkey out=oldage_main201912;;by nid;run;
proc sort data=infection_main nodupkey out=infection_main201912;;by nid;run;
data main_201912;merge cancer_main201912 chf_main201912 cvd_main201912 pneumonia_main201912 copd_main201912 ckd_main201912 dementia1_main201912 dementia2_main201912 oldage_main201912 infection_main201912;by nid;run;
data main_201912;set main_201912;if dpc_day=. then dpc_day=201912;run;

data main_202001;set main;where dpc_day=202001;drop dpc_day;run;
data cancer_main;set main_202001;where cancer_main=1;keep nid cancer_main;run;
data chf_main;set main_202001;where chf_main=1;keep nid chf_main;run;
data cvd_main;set main_202001;where cvd_main=1;keep nid cvd_main;run;
data pneumonia_main;set main_202001;where pneumonia_main=1;keep nid pneumonia_main;run;
data copd_main;set main_202001;where copd_main=1;keep nid copd_main;run;
data ckd_main;set main_202001;where ckd_main=1;keep nid ckd_main;run;
data dementia1_main;set main_202001;where dementia1_main=1;keep nid dementia1_main;run;
data dementia2_main;set main_202001;where dementia2_main=1;keep nid dementia2_main;run;
data oldage_main;set main_202001;where oldage_main=1;keep nid oldage_main;run;
data infection_main;set main_202001;where infection_main=1;keep nid infection_main;run;
proc sort data=cancer_main nodupkey out=cancer_main202001;;by nid;run;
proc sort data=chf_main nodupkey out=chf_main202001;;by nid;run;
proc sort data=cvd_main nodupkey out=cvd_main202001;;by nid;run;
proc sort data=pneumonia_main nodupkey out=pneumonia_main202001;;by nid;run;
proc sort data=copd_main nodupkey out=copd_main202001;;by nid;run;
proc sort data=ckd_main nodupkey out=ckd_main202001;;by nid;run;
proc sort data=dementia1_main nodupkey out=dementia1_main202001;;by nid;run;
proc sort data=dementia2_main nodupkey out=dementia2_main202001;;by nid;run;
proc sort data=oldage_main nodupkey out=oldage_main202001;;by nid;run;
proc sort data=infection_main nodupkey out=infection_main202001;;by nid;run;
data main_202001;merge cancer_main202001 chf_main202001 cvd_main202001 pneumonia_main202001 copd_main202001 ckd_main202001 dementia1_main202001 dementia2_main202001 oldage_main202001 infection_main202001;by nid;run;
data main_202001;set main_202001;if dpc_day=. then dpc_day=202001;run;


data main_tenki;set main_201801-main_201812 main_201901-main_201912 main_202001;run;
proc sort data=main_tenki;by nid;run;
data main_tenki;format nid dpc_day;set main_tenki;run;


/*ü@_@*/
data opp;set dpc_all;where dkbn=21;;run;
/*ÎÛ¾³ÈOí*/
data opp;set opp ;if cancer=1 then causekbn=1;if chf=1 then causekbn=2;if cvd=1 then causekbn=3;if pneumonia=1 then causekbn=4;
if copd=1 then causekbn=5;if ckd=1 then causekbn=6;if dementia1=1 then causekbn=7;if dementia2=1 then causekbn=7;
if oldage=1 then causekbn=8;if infection=1 then causekbn=9;if causekbn=. then delete;drop causekbn;run;
data opp;set opp;
if  cancer=1 then cancer_opp=1;
if  chf=1 then chf_opp=1;
if  cvd=1 then cvd_opp=1;
if  pneumonia=1 then pneumonia_opp=1;
if  copd=1 then copd_opp=1;
if  ckd=1 then ckd_opp=1;
if  dementia1=1 then dementia1_opp=1;
if  dementia2=1 then dementia2_opp=1;
if  oldage=1 then oldage_opp=1;
if  infection=1 then infection_opp=1;
drop cancer chf cvd pneumonia copd ckd dementia1 dementia2 oldage infection dkbn;
run;

data opp_201801;set opp;where dpc_day=201801;drop dpc_day;run;
data cancer_opp;set opp_201801;where cancer_opp=1;keep nid cancer_opp;run;
data chf_opp;set opp_201801;where chf_opp=1;keep nid chf_opp;run;
data cvd_opp;set opp_201801;where cvd_opp=1;keep nid cvd_opp;run;
data pneumonia_opp;set opp_201801;where pneumonia_opp=1;keep nid pneumonia_opp;run;
data copd_opp;set opp_201801;where copd_opp=1;keep nid copd_opp;run;
data ckd_opp;set opp_201801;where ckd_opp=1;keep nid ckd_opp;run;
data dementia1_opp;set opp_201801;where dementia1_opp=1;keep nid dementia1_opp;run;
data dementia2_opp;set opp_201801;where dementia2_opp=1;keep nid dementia2_opp;run;
data oldage_opp;set opp_201801;where oldage_opp=1;keep nid oldage_opp;run;
data infection_opp;set opp_201801;where infection_opp=1;keep nid infection_opp;run;
proc sort data=cancer_opp nodupkey out=cancer_opp201801;;by nid;run;
proc sort data=chf_opp nodupkey out=chf_opp201801;;by nid;run;
proc sort data=cvd_opp nodupkey out=cvd_opp201801;;by nid;run;
proc sort data=pneumonia_opp nodupkey out=pneumonia_opp201801;;by nid;run;
proc sort data=copd_opp nodupkey out=copd_opp201801;;by nid;run;
proc sort data=ckd_opp nodupkey out=ckd_opp201801;;by nid;run;
proc sort data=dementia1_opp nodupkey out=dementia1_opp201801;;by nid;run;
proc sort data=dementia2_opp nodupkey out=dementia2_opp201801;;by nid;run;
proc sort data=oldage_opp nodupkey out=oldage_opp201801;;by nid;run;
proc sort data=infection_opp nodupkey out=infection_opp201801;;by nid;run;
data opp_201801;merge cancer_opp201801 chf_opp201801 cvd_opp201801 pneumonia_opp201801 copd_opp201801 ckd_opp201801 dementia1_opp201801 dementia2_opp201801 oldage_opp201801 infection_opp201801;by nid;run;
data opp_201801;set opp_201801;if dpc_day=. then dpc_day=201801;run;

data opp_201802;set opp;where dpc_day=201802;drop dpc_day;run;
data cancer_opp;set opp_201802;where cancer_opp=1;keep nid cancer_opp;run;
data chf_opp;set opp_201802;where chf_opp=1;keep nid chf_opp;run;
data cvd_opp;set opp_201802;where cvd_opp=1;keep nid cvd_opp;run;
data pneumonia_opp;set opp_201802;where pneumonia_opp=1;keep nid pneumonia_opp;run;
data copd_opp;set opp_201802;where copd_opp=1;keep nid copd_opp;run;
data ckd_opp;set opp_201802;where ckd_opp=1;keep nid ckd_opp;run;
data dementia1_opp;set opp_201802;where dementia1_opp=1;keep nid dementia1_opp;run;
data dementia2_opp;set opp_201802;where dementia2_opp=1;keep nid dementia2_opp;run;
data oldage_opp;set opp_201802;where oldage_opp=1;keep nid oldage_opp;run;
data infection_opp;set opp_201802;where infection_opp=1;keep nid infection_opp;run;
proc sort data=cancer_opp nodupkey out=cancer_opp201802;;by nid;run;
proc sort data=chf_opp nodupkey out=chf_opp201802;;by nid;run;
proc sort data=cvd_opp nodupkey out=cvd_opp201802;;by nid;run;
proc sort data=pneumonia_opp nodupkey out=pneumonia_opp201802;;by nid;run;
proc sort data=copd_opp nodupkey out=copd_opp201802;;by nid;run;
proc sort data=ckd_opp nodupkey out=ckd_opp201802;;by nid;run;
proc sort data=dementia1_opp nodupkey out=dementia1_opp201802;;by nid;run;
proc sort data=dementia2_opp nodupkey out=dementia2_opp201802;;by nid;run;
proc sort data=oldage_opp nodupkey out=oldage_opp201802;;by nid;run;
proc sort data=infection_opp nodupkey out=infection_opp201802;;by nid;run;
data opp_201802;merge cancer_opp201802 chf_opp201802 cvd_opp201802 pneumonia_opp201802 copd_opp201802 ckd_opp201802 dementia1_opp201802 dementia2_opp201802 oldage_opp201802 infection_opp201802;by nid;run;
data opp_201802;set opp_201802;if dpc_day=. then dpc_day=201802;run;

data opp_201803;set opp;where dpc_day=201803;drop dpc_day;run;
data cancer_opp;set opp_201803;where cancer_opp=1;keep nid cancer_opp;run;
data chf_opp;set opp_201803;where chf_opp=1;keep nid chf_opp;run;
data cvd_opp;set opp_201803;where cvd_opp=1;keep nid cvd_opp;run;
data pneumonia_opp;set opp_201803;where pneumonia_opp=1;keep nid pneumonia_opp;run;
data copd_opp;set opp_201803;where copd_opp=1;keep nid copd_opp;run;
data ckd_opp;set opp_201803;where ckd_opp=1;keep nid ckd_opp;run;
data dementia1_opp;set opp_201803;where dementia1_opp=1;keep nid dementia1_opp;run;
data dementia2_opp;set opp_201803;where dementia2_opp=1;keep nid dementia2_opp;run;
data oldage_opp;set opp_201803;where oldage_opp=1;keep nid oldage_opp;run;
data infection_opp;set opp_201803;where infection_opp=1;keep nid infection_opp;run;
proc sort data=cancer_opp nodupkey out=cancer_opp201803;;by nid;run;
proc sort data=chf_opp nodupkey out=chf_opp201803;;by nid;run;
proc sort data=cvd_opp nodupkey out=cvd_opp201803;;by nid;run;
proc sort data=pneumonia_opp nodupkey out=pneumonia_opp201803;;by nid;run;
proc sort data=copd_opp nodupkey out=copd_opp201803;;by nid;run;
proc sort data=ckd_opp nodupkey out=ckd_opp201803;;by nid;run;
proc sort data=dementia1_opp nodupkey out=dementia1_opp201803;;by nid;run;
proc sort data=dementia2_opp nodupkey out=dementia2_opp201803;;by nid;run;
proc sort data=oldage_opp nodupkey out=oldage_opp201803;;by nid;run;
proc sort data=infection_opp nodupkey out=infection_opp201803;;by nid;run;
data opp_201803;merge cancer_opp201803 chf_opp201803 cvd_opp201803 pneumonia_opp201803 copd_opp201803 ckd_opp201803 dementia1_opp201803 dementia2_opp201803 oldage_opp201803 infection_opp201803;by nid;run;
data opp_201803;set opp_201803;if dpc_day=. then dpc_day=201803;run;

data opp_201804;set opp;where dpc_day=201804;drop dpc_day;run;
data cancer_opp;set opp_201804;where cancer_opp=1;keep nid cancer_opp;run;
data chf_opp;set opp_201804;where chf_opp=1;keep nid chf_opp;run;
data cvd_opp;set opp_201804;where cvd_opp=1;keep nid cvd_opp;run;
data pneumonia_opp;set opp_201804;where pneumonia_opp=1;keep nid pneumonia_opp;run;
data copd_opp;set opp_201804;where copd_opp=1;keep nid copd_opp;run;
data ckd_opp;set opp_201804;where ckd_opp=1;keep nid ckd_opp;run;
data dementia1_opp;set opp_201804;where dementia1_opp=1;keep nid dementia1_opp;run;
data dementia2_opp;set opp_201804;where dementia2_opp=1;keep nid dementia2_opp;run;
data oldage_opp;set opp_201804;where oldage_opp=1;keep nid oldage_opp;run;
data infection_opp;set opp_201804;where infection_opp=1;keep nid infection_opp;run;
proc sort data=cancer_opp nodupkey out=cancer_opp201804;;by nid;run;
proc sort data=chf_opp nodupkey out=chf_opp201804;;by nid;run;
proc sort data=cvd_opp nodupkey out=cvd_opp201804;;by nid;run;
proc sort data=pneumonia_opp nodupkey out=pneumonia_opp201804;;by nid;run;
proc sort data=copd_opp nodupkey out=copd_opp201804;;by nid;run;
proc sort data=ckd_opp nodupkey out=ckd_opp201804;;by nid;run;
proc sort data=dementia1_opp nodupkey out=dementia1_opp201804;;by nid;run;
proc sort data=dementia2_opp nodupkey out=dementia2_opp201804;;by nid;run;
proc sort data=oldage_opp nodupkey out=oldage_opp201804;;by nid;run;
proc sort data=infection_opp nodupkey out=infection_opp201804;;by nid;run;
data opp_201804;merge cancer_opp201804 chf_opp201804 cvd_opp201804 pneumonia_opp201804 copd_opp201804 ckd_opp201804 dementia1_opp201804 dementia2_opp201804 oldage_opp201804 infection_opp201804;by nid;run;
data opp_201804;set opp_201804;if dpc_day=. then dpc_day=201804;run;

data opp_201805;set opp;where dpc_day=201805;drop dpc_day;run;
data cancer_opp;set opp_201805;where cancer_opp=1;keep nid cancer_opp;run;
data chf_opp;set opp_201805;where chf_opp=1;keep nid chf_opp;run;
data cvd_opp;set opp_201805;where cvd_opp=1;keep nid cvd_opp;run;
data pneumonia_opp;set opp_201805;where pneumonia_opp=1;keep nid pneumonia_opp;run;
data copd_opp;set opp_201805;where copd_opp=1;keep nid copd_opp;run;
data ckd_opp;set opp_201805;where ckd_opp=1;keep nid ckd_opp;run;
data dementia1_opp;set opp_201805;where dementia1_opp=1;keep nid dementia1_opp;run;
data dementia2_opp;set opp_201805;where dementia2_opp=1;keep nid dementia2_opp;run;
data oldage_opp;set opp_201805;where oldage_opp=1;keep nid oldage_opp;run;
data infection_opp;set opp_201805;where infection_opp=1;keep nid infection_opp;run;
proc sort data=cancer_opp nodupkey out=cancer_opp201805;;by nid;run;
proc sort data=chf_opp nodupkey out=chf_opp201805;;by nid;run;
proc sort data=cvd_opp nodupkey out=cvd_opp201805;;by nid;run;
proc sort data=pneumonia_opp nodupkey out=pneumonia_opp201805;;by nid;run;
proc sort data=copd_opp nodupkey out=copd_opp201805;;by nid;run;
proc sort data=ckd_opp nodupkey out=ckd_opp201805;;by nid;run;
proc sort data=dementia1_opp nodupkey out=dementia1_opp201805;;by nid;run;
proc sort data=dementia2_opp nodupkey out=dementia2_opp201805;;by nid;run;
proc sort data=oldage_opp nodupkey out=oldage_opp201805;;by nid;run;
proc sort data=infection_opp nodupkey out=infection_opp201805;;by nid;run;
data opp_201805;merge cancer_opp201805 chf_opp201805 cvd_opp201805 pneumonia_opp201805 copd_opp201805 ckd_opp201805 dementia1_opp201805 dementia2_opp201805 oldage_opp201805 infection_opp201805;by nid;run;
data opp_201805;set opp_201805;if dpc_day=. then dpc_day=201805;run;

data opp_201806;set opp;where dpc_day=201806;drop dpc_day;run;
data cancer_opp;set opp_201806;where cancer_opp=1;keep nid cancer_opp;run;
data chf_opp;set opp_201806;where chf_opp=1;keep nid chf_opp;run;
data cvd_opp;set opp_201806;where cvd_opp=1;keep nid cvd_opp;run;
data pneumonia_opp;set opp_201806;where pneumonia_opp=1;keep nid pneumonia_opp;run;
data copd_opp;set opp_201806;where copd_opp=1;keep nid copd_opp;run;
data ckd_opp;set opp_201806;where ckd_opp=1;keep nid ckd_opp;run;
data dementia1_opp;set opp_201806;where dementia1_opp=1;keep nid dementia1_opp;run;
data dementia2_opp;set opp_201806;where dementia2_opp=1;keep nid dementia2_opp;run;
data oldage_opp;set opp_201806;where oldage_opp=1;keep nid oldage_opp;run;
data infection_opp;set opp_201806;where infection_opp=1;keep nid infection_opp;run;
proc sort data=cancer_opp nodupkey out=cancer_opp201806;;by nid;run;
proc sort data=chf_opp nodupkey out=chf_opp201806;;by nid;run;
proc sort data=cvd_opp nodupkey out=cvd_opp201806;;by nid;run;
proc sort data=pneumonia_opp nodupkey out=pneumonia_opp201806;;by nid;run;
proc sort data=copd_opp nodupkey out=copd_opp201806;;by nid;run;
proc sort data=ckd_opp nodupkey out=ckd_opp201806;;by nid;run;
proc sort data=dementia1_opp nodupkey out=dementia1_opp201806;;by nid;run;
proc sort data=dementia2_opp nodupkey out=dementia2_opp201806;;by nid;run;
proc sort data=oldage_opp nodupkey out=oldage_opp201806;;by nid;run;
proc sort data=infection_opp nodupkey out=infection_opp201806;;by nid;run;
data opp_201806;merge cancer_opp201806 chf_opp201806 cvd_opp201806 pneumonia_opp201806 copd_opp201806 ckd_opp201806 dementia1_opp201806 dementia2_opp201806 oldage_opp201806 infection_opp201806;by nid;run;
data opp_201806;set opp_201806;if dpc_day=. then dpc_day=201806;run;

data opp_201807;set opp;where dpc_day=201807;drop dpc_day;run;
data cancer_opp;set opp_201807;where cancer_opp=1;keep nid cancer_opp;run;
data chf_opp;set opp_201807;where chf_opp=1;keep nid chf_opp;run;
data cvd_opp;set opp_201807;where cvd_opp=1;keep nid cvd_opp;run;
data pneumonia_opp;set opp_201807;where pneumonia_opp=1;keep nid pneumonia_opp;run;
data copd_opp;set opp_201807;where copd_opp=1;keep nid copd_opp;run;
data ckd_opp;set opp_201807;where ckd_opp=1;keep nid ckd_opp;run;
data dementia1_opp;set opp_201807;where dementia1_opp=1;keep nid dementia1_opp;run;
data dementia2_opp;set opp_201807;where dementia2_opp=1;keep nid dementia2_opp;run;
data oldage_opp;set opp_201807;where oldage_opp=1;keep nid oldage_opp;run;
data infection_opp;set opp_201807;where infection_opp=1;keep nid infection_opp;run;
proc sort data=cancer_opp nodupkey out=cancer_opp201807;;by nid;run;
proc sort data=chf_opp nodupkey out=chf_opp201807;;by nid;run;
proc sort data=cvd_opp nodupkey out=cvd_opp201807;;by nid;run;
proc sort data=pneumonia_opp nodupkey out=pneumonia_opp201807;;by nid;run;
proc sort data=copd_opp nodupkey out=copd_opp201807;;by nid;run;
proc sort data=ckd_opp nodupkey out=ckd_opp201807;;by nid;run;
proc sort data=dementia1_opp nodupkey out=dementia1_opp201807;;by nid;run;
proc sort data=dementia2_opp nodupkey out=dementia2_opp201807;;by nid;run;
proc sort data=oldage_opp nodupkey out=oldage_opp201807;;by nid;run;
proc sort data=infection_opp nodupkey out=infection_opp201807;;by nid;run;
data opp_201807;merge cancer_opp201807 chf_opp201807 cvd_opp201807 pneumonia_opp201807 copd_opp201807 ckd_opp201807 dementia1_opp201807 dementia2_opp201807 oldage_opp201807 infection_opp201807;by nid;run;
data opp_201807;set opp_201807;if dpc_day=. then dpc_day=201807;run;

data opp_201808;set opp;where dpc_day=201808;drop dpc_day;run;
data cancer_opp;set opp_201808;where cancer_opp=1;keep nid cancer_opp;run;
data chf_opp;set opp_201808;where chf_opp=1;keep nid chf_opp;run;
data cvd_opp;set opp_201808;where cvd_opp=1;keep nid cvd_opp;run;
data pneumonia_opp;set opp_201808;where pneumonia_opp=1;keep nid pneumonia_opp;run;
data copd_opp;set opp_201808;where copd_opp=1;keep nid copd_opp;run;
data ckd_opp;set opp_201808;where ckd_opp=1;keep nid ckd_opp;run;
data dementia1_opp;set opp_201808;where dementia1_opp=1;keep nid dementia1_opp;run;
data dementia2_opp;set opp_201808;where dementia2_opp=1;keep nid dementia2_opp;run;
data oldage_opp;set opp_201808;where oldage_opp=1;keep nid oldage_opp;run;
data infection_opp;set opp_201808;where infection_opp=1;keep nid infection_opp;run;
proc sort data=cancer_opp nodupkey out=cancer_opp201808;;by nid;run;
proc sort data=chf_opp nodupkey out=chf_opp201808;;by nid;run;
proc sort data=cvd_opp nodupkey out=cvd_opp201808;;by nid;run;
proc sort data=pneumonia_opp nodupkey out=pneumonia_opp201808;;by nid;run;
proc sort data=copd_opp nodupkey out=copd_opp201808;;by nid;run;
proc sort data=ckd_opp nodupkey out=ckd_opp201808;;by nid;run;
proc sort data=dementia1_opp nodupkey out=dementia1_opp201808;;by nid;run;
proc sort data=dementia2_opp nodupkey out=dementia2_opp201808;;by nid;run;
proc sort data=oldage_opp nodupkey out=oldage_opp201808;;by nid;run;
proc sort data=infection_opp nodupkey out=infection_opp201808;;by nid;run;
data opp_201808;merge cancer_opp201808 chf_opp201808 cvd_opp201808 pneumonia_opp201808 copd_opp201808 ckd_opp201808 dementia1_opp201808 dementia2_opp201808 oldage_opp201808 infection_opp201808;by nid;run;
data opp_201808;set opp_201808;if dpc_day=. then dpc_day=201808;run;

data opp_201809;set opp;where dpc_day=201809;drop dpc_day;run;
data cancer_opp;set opp_201809;where cancer_opp=1;keep nid cancer_opp;run;
data chf_opp;set opp_201809;where chf_opp=1;keep nid chf_opp;run;
data cvd_opp;set opp_201809;where cvd_opp=1;keep nid cvd_opp;run;
data pneumonia_opp;set opp_201809;where pneumonia_opp=1;keep nid pneumonia_opp;run;
data copd_opp;set opp_201809;where copd_opp=1;keep nid copd_opp;run;
data ckd_opp;set opp_201809;where ckd_opp=1;keep nid ckd_opp;run;
data dementia1_opp;set opp_201809;where dementia1_opp=1;keep nid dementia1_opp;run;
data dementia2_opp;set opp_201809;where dementia2_opp=1;keep nid dementia2_opp;run;
data oldage_opp;set opp_201809;where oldage_opp=1;keep nid oldage_opp;run;
data infection_opp;set opp_201809;where infection_opp=1;keep nid infection_opp;run;
proc sort data=cancer_opp nodupkey out=cancer_opp201809;;by nid;run;
proc sort data=chf_opp nodupkey out=chf_opp201809;;by nid;run;
proc sort data=cvd_opp nodupkey out=cvd_opp201809;;by nid;run;
proc sort data=pneumonia_opp nodupkey out=pneumonia_opp201809;;by nid;run;
proc sort data=copd_opp nodupkey out=copd_opp201809;;by nid;run;
proc sort data=ckd_opp nodupkey out=ckd_opp201809;;by nid;run;
proc sort data=dementia1_opp nodupkey out=dementia1_opp201809;;by nid;run;
proc sort data=dementia2_opp nodupkey out=dementia2_opp201809;;by nid;run;
proc sort data=oldage_opp nodupkey out=oldage_opp201809;;by nid;run;
proc sort data=infection_opp nodupkey out=infection_opp201809;;by nid;run;
data opp_201809;merge cancer_opp201809 chf_opp201809 cvd_opp201809 pneumonia_opp201809 copd_opp201809 ckd_opp201809 dementia1_opp201809 dementia2_opp201809 oldage_opp201809 infection_opp201809;by nid;run;
data opp_201809;set opp_201809;if dpc_day=. then dpc_day=201809;run;

data opp_201810;set opp;where dpc_day=201810;drop dpc_day;run;
data cancer_opp;set opp_201810;where cancer_opp=1;keep nid cancer_opp;run;
data chf_opp;set opp_201810;where chf_opp=1;keep nid chf_opp;run;
data cvd_opp;set opp_201810;where cvd_opp=1;keep nid cvd_opp;run;
data pneumonia_opp;set opp_201810;where pneumonia_opp=1;keep nid pneumonia_opp;run;
data copd_opp;set opp_201810;where copd_opp=1;keep nid copd_opp;run;
data ckd_opp;set opp_201810;where ckd_opp=1;keep nid ckd_opp;run;
data dementia1_opp;set opp_201810;where dementia1_opp=1;keep nid dementia1_opp;run;
data dementia2_opp;set opp_201810;where dementia2_opp=1;keep nid dementia2_opp;run;
data oldage_opp;set opp_201810;where oldage_opp=1;keep nid oldage_opp;run;
data infection_opp;set opp_201810;where infection_opp=1;keep nid infection_opp;run;
proc sort data=cancer_opp nodupkey out=cancer_opp201810;;by nid;run;
proc sort data=chf_opp nodupkey out=chf_opp201810;;by nid;run;
proc sort data=cvd_opp nodupkey out=cvd_opp201810;;by nid;run;
proc sort data=pneumonia_opp nodupkey out=pneumonia_opp201810;;by nid;run;
proc sort data=copd_opp nodupkey out=copd_opp201810;;by nid;run;
proc sort data=ckd_opp nodupkey out=ckd_opp201810;;by nid;run;
proc sort data=dementia1_opp nodupkey out=dementia1_opp201810;;by nid;run;
proc sort data=dementia2_opp nodupkey out=dementia2_opp201810;;by nid;run;
proc sort data=oldage_opp nodupkey out=oldage_opp201810;;by nid;run;
proc sort data=infection_opp nodupkey out=infection_opp201810;;by nid;run;
data opp_201810;merge cancer_opp201810 chf_opp201810 cvd_opp201810 pneumonia_opp201810 copd_opp201810 ckd_opp201810 dementia1_opp201810 dementia2_opp201810 oldage_opp201810 infection_opp201810;by nid;run;
data opp_201810;set opp_201810;if dpc_day=. then dpc_day=201810;run;

data opp_201811;set opp;where dpc_day=201811;drop dpc_day;run;
data cancer_opp;set opp_201811;where cancer_opp=1;keep nid cancer_opp;run;
data chf_opp;set opp_201811;where chf_opp=1;keep nid chf_opp;run;
data cvd_opp;set opp_201811;where cvd_opp=1;keep nid cvd_opp;run;
data pneumonia_opp;set opp_201811;where pneumonia_opp=1;keep nid pneumonia_opp;run;
data copd_opp;set opp_201811;where copd_opp=1;keep nid copd_opp;run;
data ckd_opp;set opp_201811;where ckd_opp=1;keep nid ckd_opp;run;
data dementia1_opp;set opp_201811;where dementia1_opp=1;keep nid dementia1_opp;run;
data dementia2_opp;set opp_201811;where dementia2_opp=1;keep nid dementia2_opp;run;
data oldage_opp;set opp_201811;where oldage_opp=1;keep nid oldage_opp;run;
data infection_opp;set opp_201811;where infection_opp=1;keep nid infection_opp;run;
proc sort data=cancer_opp nodupkey out=cancer_opp201811;;by nid;run;
proc sort data=chf_opp nodupkey out=chf_opp201811;;by nid;run;
proc sort data=cvd_opp nodupkey out=cvd_opp201811;;by nid;run;
proc sort data=pneumonia_opp nodupkey out=pneumonia_opp201811;;by nid;run;
proc sort data=copd_opp nodupkey out=copd_opp201811;;by nid;run;
proc sort data=ckd_opp nodupkey out=ckd_opp201811;;by nid;run;
proc sort data=dementia1_opp nodupkey out=dementia1_opp201811;;by nid;run;
proc sort data=dementia2_opp nodupkey out=dementia2_opp201811;;by nid;run;
proc sort data=oldage_opp nodupkey out=oldage_opp201811;;by nid;run;
proc sort data=infection_opp nodupkey out=infection_opp201811;;by nid;run;
data opp_201811;merge cancer_opp201811 chf_opp201811 cvd_opp201811 pneumonia_opp201811 copd_opp201811 ckd_opp201811 dementia1_opp201811 dementia2_opp201811 oldage_opp201811 infection_opp201811;by nid;run;
data opp_201811;set opp_201811;if dpc_day=. then dpc_day=201811;run;

data opp_201812;set opp;where dpc_day=201812;drop dpc_day;run;
data cancer_opp;set opp_201812;where cancer_opp=1;keep nid cancer_opp;run;
data chf_opp;set opp_201812;where chf_opp=1;keep nid chf_opp;run;
data cvd_opp;set opp_201812;where cvd_opp=1;keep nid cvd_opp;run;
data pneumonia_opp;set opp_201812;where pneumonia_opp=1;keep nid pneumonia_opp;run;
data copd_opp;set opp_201812;where copd_opp=1;keep nid copd_opp;run;
data ckd_opp;set opp_201812;where ckd_opp=1;keep nid ckd_opp;run;
data dementia1_opp;set opp_201812;where dementia1_opp=1;keep nid dementia1_opp;run;
data dementia2_opp;set opp_201812;where dementia2_opp=1;keep nid dementia2_opp;run;
data oldage_opp;set opp_201812;where oldage_opp=1;keep nid oldage_opp;run;
data infection_opp;set opp_201812;where infection_opp=1;keep nid infection_opp;run;
proc sort data=cancer_opp nodupkey out=cancer_opp201812;;by nid;run;
proc sort data=chf_opp nodupkey out=chf_opp201812;;by nid;run;
proc sort data=cvd_opp nodupkey out=cvd_opp201812;;by nid;run;
proc sort data=pneumonia_opp nodupkey out=pneumonia_opp201812;;by nid;run;
proc sort data=copd_opp nodupkey out=copd_opp201812;;by nid;run;
proc sort data=ckd_opp nodupkey out=ckd_opp201812;;by nid;run;
proc sort data=dementia1_opp nodupkey out=dementia1_opp201812;;by nid;run;
proc sort data=dementia2_opp nodupkey out=dementia2_opp201812;;by nid;run;
proc sort data=oldage_opp nodupkey out=oldage_opp201812;;by nid;run;
proc sort data=infection_opp nodupkey out=infection_opp201812;;by nid;run;
data opp_201812;merge cancer_opp201812 chf_opp201812 cvd_opp201812 pneumonia_opp201812 copd_opp201812 ckd_opp201812 dementia1_opp201812 dementia2_opp201812 oldage_opp201812 infection_opp201812;by nid;run;
data opp_201812;set opp_201812;if dpc_day=. then dpc_day=201812;run;

data opp_201901;set opp;where dpc_day=201901;drop dpc_day;run;
data cancer_opp;set opp_201901;where cancer_opp=1;keep nid cancer_opp;run;
data chf_opp;set opp_201901;where chf_opp=1;keep nid chf_opp;run;
data cvd_opp;set opp_201901;where cvd_opp=1;keep nid cvd_opp;run;
data pneumonia_opp;set opp_201901;where pneumonia_opp=1;keep nid pneumonia_opp;run;
data copd_opp;set opp_201901;where copd_opp=1;keep nid copd_opp;run;
data ckd_opp;set opp_201901;where ckd_opp=1;keep nid ckd_opp;run;
data dementia1_opp;set opp_201901;where dementia1_opp=1;keep nid dementia1_opp;run;
data dementia2_opp;set opp_201901;where dementia2_opp=1;keep nid dementia2_opp;run;
data oldage_opp;set opp_201901;where oldage_opp=1;keep nid oldage_opp;run;
data infection_opp;set opp_201901;where infection_opp=1;keep nid infection_opp;run;
proc sort data=cancer_opp nodupkey out=cancer_opp201901;;by nid;run;
proc sort data=chf_opp nodupkey out=chf_opp201901;;by nid;run;
proc sort data=cvd_opp nodupkey out=cvd_opp201901;;by nid;run;
proc sort data=pneumonia_opp nodupkey out=pneumonia_opp201901;;by nid;run;
proc sort data=copd_opp nodupkey out=copd_opp201901;;by nid;run;
proc sort data=ckd_opp nodupkey out=ckd_opp201901;;by nid;run;
proc sort data=dementia1_opp nodupkey out=dementia1_opp201901;;by nid;run;
proc sort data=dementia2_opp nodupkey out=dementia2_opp201901;;by nid;run;
proc sort data=oldage_opp nodupkey out=oldage_opp201901;;by nid;run;
proc sort data=infection_opp nodupkey out=infection_opp201901;;by nid;run;
data opp_201901;merge cancer_opp201901 chf_opp201901 cvd_opp201901 pneumonia_opp201901 copd_opp201901 ckd_opp201901 dementia1_opp201901 dementia2_opp201901 oldage_opp201901 infection_opp201901;by nid;run;
data opp_201901;set opp_201901;if dpc_day=. then dpc_day=201901;run;

data opp_201902;set opp;where dpc_day=201902;drop dpc_day;run;
data cancer_opp;set opp_201902;where cancer_opp=1;keep nid cancer_opp;run;
data chf_opp;set opp_201902;where chf_opp=1;keep nid chf_opp;run;
data cvd_opp;set opp_201902;where cvd_opp=1;keep nid cvd_opp;run;
data pneumonia_opp;set opp_201902;where pneumonia_opp=1;keep nid pneumonia_opp;run;
data copd_opp;set opp_201902;where copd_opp=1;keep nid copd_opp;run;
data ckd_opp;set opp_201902;where ckd_opp=1;keep nid ckd_opp;run;
data dementia1_opp;set opp_201902;where dementia1_opp=1;keep nid dementia1_opp;run;
data dementia2_opp;set opp_201902;where dementia2_opp=1;keep nid dementia2_opp;run;
data oldage_opp;set opp_201902;where oldage_opp=1;keep nid oldage_opp;run;
data infection_opp;set opp_201902;where infection_opp=1;keep nid infection_opp;run;
proc sort data=cancer_opp nodupkey out=cancer_opp201902;;by nid;run;
proc sort data=chf_opp nodupkey out=chf_opp201902;;by nid;run;
proc sort data=cvd_opp nodupkey out=cvd_opp201902;;by nid;run;
proc sort data=pneumonia_opp nodupkey out=pneumonia_opp201902;;by nid;run;
proc sort data=copd_opp nodupkey out=copd_opp201902;;by nid;run;
proc sort data=ckd_opp nodupkey out=ckd_opp201902;;by nid;run;
proc sort data=dementia1_opp nodupkey out=dementia1_opp201902;;by nid;run;
proc sort data=dementia2_opp nodupkey out=dementia2_opp201902;;by nid;run;
proc sort data=oldage_opp nodupkey out=oldage_opp201902;;by nid;run;
proc sort data=infection_opp nodupkey out=infection_opp201902;;by nid;run;
data opp_201902;merge cancer_opp201902 chf_opp201902 cvd_opp201902 pneumonia_opp201902 copd_opp201902 ckd_opp201902 dementia1_opp201902 dementia2_opp201902 oldage_opp201902 infection_opp201902;by nid;run;
data opp_201902;set opp_201902;if dpc_day=. then dpc_day=201902;run;

data opp_201903;set opp;where dpc_day=201903;drop dpc_day;run;
data cancer_opp;set opp_201903;where cancer_opp=1;keep nid cancer_opp;run;
data chf_opp;set opp_201903;where chf_opp=1;keep nid chf_opp;run;
data cvd_opp;set opp_201903;where cvd_opp=1;keep nid cvd_opp;run;
data pneumonia_opp;set opp_201903;where pneumonia_opp=1;keep nid pneumonia_opp;run;
data copd_opp;set opp_201903;where copd_opp=1;keep nid copd_opp;run;
data ckd_opp;set opp_201903;where ckd_opp=1;keep nid ckd_opp;run;
data dementia1_opp;set opp_201903;where dementia1_opp=1;keep nid dementia1_opp;run;
data dementia2_opp;set opp_201903;where dementia2_opp=1;keep nid dementia2_opp;run;
data oldage_opp;set opp_201903;where oldage_opp=1;keep nid oldage_opp;run;
data infection_opp;set opp_201903;where infection_opp=1;keep nid infection_opp;run;
proc sort data=cancer_opp nodupkey out=cancer_opp201903;;by nid;run;
proc sort data=chf_opp nodupkey out=chf_opp201903;;by nid;run;
proc sort data=cvd_opp nodupkey out=cvd_opp201903;;by nid;run;
proc sort data=pneumonia_opp nodupkey out=pneumonia_opp201903;;by nid;run;
proc sort data=copd_opp nodupkey out=copd_opp201903;;by nid;run;
proc sort data=ckd_opp nodupkey out=ckd_opp201903;;by nid;run;
proc sort data=dementia1_opp nodupkey out=dementia1_opp201903;;by nid;run;
proc sort data=dementia2_opp nodupkey out=dementia2_opp201903;;by nid;run;
proc sort data=oldage_opp nodupkey out=oldage_opp201903;;by nid;run;
proc sort data=infection_opp nodupkey out=infection_opp201903;;by nid;run;
data opp_201903;merge cancer_opp201903 chf_opp201903 cvd_opp201903 pneumonia_opp201903 copd_opp201903 ckd_opp201903 dementia1_opp201903 dementia2_opp201903 oldage_opp201903 infection_opp201903;by nid;run;
data opp_201903;set opp_201903;if dpc_day=. then dpc_day=201903;run;

data opp_201904;set opp;where dpc_day=201904;drop dpc_day;run;
data cancer_opp;set opp_201904;where cancer_opp=1;keep nid cancer_opp;run;
data chf_opp;set opp_201904;where chf_opp=1;keep nid chf_opp;run;
data cvd_opp;set opp_201904;where cvd_opp=1;keep nid cvd_opp;run;
data pneumonia_opp;set opp_201904;where pneumonia_opp=1;keep nid pneumonia_opp;run;
data copd_opp;set opp_201904;where copd_opp=1;keep nid copd_opp;run;
data ckd_opp;set opp_201904;where ckd_opp=1;keep nid ckd_opp;run;
data dementia1_opp;set opp_201904;where dementia1_opp=1;keep nid dementia1_opp;run;
data dementia2_opp;set opp_201904;where dementia2_opp=1;keep nid dementia2_opp;run;
data oldage_opp;set opp_201904;where oldage_opp=1;keep nid oldage_opp;run;
data infection_opp;set opp_201904;where infection_opp=1;keep nid infection_opp;run;
proc sort data=cancer_opp nodupkey out=cancer_opp201904;;by nid;run;
proc sort data=chf_opp nodupkey out=chf_opp201904;;by nid;run;
proc sort data=cvd_opp nodupkey out=cvd_opp201904;;by nid;run;
proc sort data=pneumonia_opp nodupkey out=pneumonia_opp201904;;by nid;run;
proc sort data=copd_opp nodupkey out=copd_opp201904;;by nid;run;
proc sort data=ckd_opp nodupkey out=ckd_opp201904;;by nid;run;
proc sort data=dementia1_opp nodupkey out=dementia1_opp201904;;by nid;run;
proc sort data=dementia2_opp nodupkey out=dementia2_opp201904;;by nid;run;
proc sort data=oldage_opp nodupkey out=oldage_opp201904;;by nid;run;
proc sort data=infection_opp nodupkey out=infection_opp201904;;by nid;run;
data opp_201904;merge cancer_opp201904 chf_opp201904 cvd_opp201904 pneumonia_opp201904 copd_opp201904 ckd_opp201904 dementia1_opp201904 dementia2_opp201904 oldage_opp201904 infection_opp201904;by nid;run;
data opp_201904;set opp_201904;if dpc_day=. then dpc_day=201904;run;

data opp_201905;set opp;where dpc_day=201905;drop dpc_day;run;
data cancer_opp;set opp_201905;where cancer_opp=1;keep nid cancer_opp;run;
data chf_opp;set opp_201905;where chf_opp=1;keep nid chf_opp;run;
data cvd_opp;set opp_201905;where cvd_opp=1;keep nid cvd_opp;run;
data pneumonia_opp;set opp_201905;where pneumonia_opp=1;keep nid pneumonia_opp;run;
data copd_opp;set opp_201905;where copd_opp=1;keep nid copd_opp;run;
data ckd_opp;set opp_201905;where ckd_opp=1;keep nid ckd_opp;run;
data dementia1_opp;set opp_201905;where dementia1_opp=1;keep nid dementia1_opp;run;
data dementia2_opp;set opp_201905;where dementia2_opp=1;keep nid dementia2_opp;run;
data oldage_opp;set opp_201905;where oldage_opp=1;keep nid oldage_opp;run;
data infection_opp;set opp_201905;where infection_opp=1;keep nid infection_opp;run;
proc sort data=cancer_opp nodupkey out=cancer_opp201905;;by nid;run;
proc sort data=chf_opp nodupkey out=chf_opp201905;;by nid;run;
proc sort data=cvd_opp nodupkey out=cvd_opp201905;;by nid;run;
proc sort data=pneumonia_opp nodupkey out=pneumonia_opp201905;;by nid;run;
proc sort data=copd_opp nodupkey out=copd_opp201905;;by nid;run;
proc sort data=ckd_opp nodupkey out=ckd_opp201905;;by nid;run;
proc sort data=dementia1_opp nodupkey out=dementia1_opp201905;;by nid;run;
proc sort data=dementia2_opp nodupkey out=dementia2_opp201905;;by nid;run;
proc sort data=oldage_opp nodupkey out=oldage_opp201905;;by nid;run;
proc sort data=infection_opp nodupkey out=infection_opp201905;;by nid;run;
data opp_201905;merge cancer_opp201905 chf_opp201905 cvd_opp201905 pneumonia_opp201905 copd_opp201905 ckd_opp201905 dementia1_opp201905 dementia2_opp201905 oldage_opp201905 infection_opp201905;by nid;run;
data opp_201905;set opp_201905;if dpc_day=. then dpc_day=201905;run;

data opp_201906;set opp;where dpc_day=201906;drop dpc_day;run;
data cancer_opp;set opp_201906;where cancer_opp=1;keep nid cancer_opp;run;
data chf_opp;set opp_201906;where chf_opp=1;keep nid chf_opp;run;
data cvd_opp;set opp_201906;where cvd_opp=1;keep nid cvd_opp;run;
data pneumonia_opp;set opp_201906;where pneumonia_opp=1;keep nid pneumonia_opp;run;
data copd_opp;set opp_201906;where copd_opp=1;keep nid copd_opp;run;
data ckd_opp;set opp_201906;where ckd_opp=1;keep nid ckd_opp;run;
data dementia1_opp;set opp_201906;where dementia1_opp=1;keep nid dementia1_opp;run;
data dementia2_opp;set opp_201906;where dementia2_opp=1;keep nid dementia2_opp;run;
data oldage_opp;set opp_201906;where oldage_opp=1;keep nid oldage_opp;run;
data infection_opp;set opp_201906;where infection_opp=1;keep nid infection_opp;run;
proc sort data=cancer_opp nodupkey out=cancer_opp201906;;by nid;run;
proc sort data=chf_opp nodupkey out=chf_opp201906;;by nid;run;
proc sort data=cvd_opp nodupkey out=cvd_opp201906;;by nid;run;
proc sort data=pneumonia_opp nodupkey out=pneumonia_opp201906;;by nid;run;
proc sort data=copd_opp nodupkey out=copd_opp201906;;by nid;run;
proc sort data=ckd_opp nodupkey out=ckd_opp201906;;by nid;run;
proc sort data=dementia1_opp nodupkey out=dementia1_opp201906;;by nid;run;
proc sort data=dementia2_opp nodupkey out=dementia2_opp201906;;by nid;run;
proc sort data=oldage_opp nodupkey out=oldage_opp201906;;by nid;run;
proc sort data=infection_opp nodupkey out=infection_opp201906;;by nid;run;
data opp_201906;merge cancer_opp201906 chf_opp201906 cvd_opp201906 pneumonia_opp201906 copd_opp201906 ckd_opp201906 dementia1_opp201906 dementia2_opp201906 oldage_opp201906 infection_opp201906;by nid;run;
data opp_201906;set opp_201906;if dpc_day=. then dpc_day=201906;run;

data opp_201907;set opp;where dpc_day=201907;drop dpc_day;run;
data cancer_opp;set opp_201907;where cancer_opp=1;keep nid cancer_opp;run;
data chf_opp;set opp_201907;where chf_opp=1;keep nid chf_opp;run;
data cvd_opp;set opp_201907;where cvd_opp=1;keep nid cvd_opp;run;
data pneumonia_opp;set opp_201907;where pneumonia_opp=1;keep nid pneumonia_opp;run;
data copd_opp;set opp_201907;where copd_opp=1;keep nid copd_opp;run;
data ckd_opp;set opp_201907;where ckd_opp=1;keep nid ckd_opp;run;
data dementia1_opp;set opp_201907;where dementia1_opp=1;keep nid dementia1_opp;run;
data dementia2_opp;set opp_201907;where dementia2_opp=1;keep nid dementia2_opp;run;
data oldage_opp;set opp_201907;where oldage_opp=1;keep nid oldage_opp;run;
data infection_opp;set opp_201907;where infection_opp=1;keep nid infection_opp;run;
proc sort data=cancer_opp nodupkey out=cancer_opp201907;;by nid;run;
proc sort data=chf_opp nodupkey out=chf_opp201907;;by nid;run;
proc sort data=cvd_opp nodupkey out=cvd_opp201907;;by nid;run;
proc sort data=pneumonia_opp nodupkey out=pneumonia_opp201907;;by nid;run;
proc sort data=copd_opp nodupkey out=copd_opp201907;;by nid;run;
proc sort data=ckd_opp nodupkey out=ckd_opp201907;;by nid;run;
proc sort data=dementia1_opp nodupkey out=dementia1_opp201907;;by nid;run;
proc sort data=dementia2_opp nodupkey out=dementia2_opp201907;;by nid;run;
proc sort data=oldage_opp nodupkey out=oldage_opp201907;;by nid;run;
proc sort data=infection_opp nodupkey out=infection_opp201907;;by nid;run;
data opp_201907;merge cancer_opp201907 chf_opp201907 cvd_opp201907 pneumonia_opp201907 copd_opp201907 ckd_opp201907 dementia1_opp201907 dementia2_opp201907 oldage_opp201907 infection_opp201907;by nid;run;
data opp_201907;set opp_201907;if dpc_day=. then dpc_day=201907;run;

data opp_201908;set opp;where dpc_day=201908;drop dpc_day;run;
data cancer_opp;set opp_201908;where cancer_opp=1;keep nid cancer_opp;run;
data chf_opp;set opp_201908;where chf_opp=1;keep nid chf_opp;run;
data cvd_opp;set opp_201908;where cvd_opp=1;keep nid cvd_opp;run;
data pneumonia_opp;set opp_201908;where pneumonia_opp=1;keep nid pneumonia_opp;run;
data copd_opp;set opp_201908;where copd_opp=1;keep nid copd_opp;run;
data ckd_opp;set opp_201908;where ckd_opp=1;keep nid ckd_opp;run;
data dementia1_opp;set opp_201908;where dementia1_opp=1;keep nid dementia1_opp;run;
data dementia2_opp;set opp_201908;where dementia2_opp=1;keep nid dementia2_opp;run;
data oldage_opp;set opp_201908;where oldage_opp=1;keep nid oldage_opp;run;
data infection_opp;set opp_201908;where infection_opp=1;keep nid infection_opp;run;
proc sort data=cancer_opp nodupkey out=cancer_opp201908;;by nid;run;
proc sort data=chf_opp nodupkey out=chf_opp201908;;by nid;run;
proc sort data=cvd_opp nodupkey out=cvd_opp201908;;by nid;run;
proc sort data=pneumonia_opp nodupkey out=pneumonia_opp201908;;by nid;run;
proc sort data=copd_opp nodupkey out=copd_opp201908;;by nid;run;
proc sort data=ckd_opp nodupkey out=ckd_opp201908;;by nid;run;
proc sort data=dementia1_opp nodupkey out=dementia1_opp201908;;by nid;run;
proc sort data=dementia2_opp nodupkey out=dementia2_opp201908;;by nid;run;
proc sort data=oldage_opp nodupkey out=oldage_opp201908;;by nid;run;
proc sort data=infection_opp nodupkey out=infection_opp201908;;by nid;run;
data opp_201908;merge cancer_opp201908 chf_opp201908 cvd_opp201908 pneumonia_opp201908 copd_opp201908 ckd_opp201908 dementia1_opp201908 dementia2_opp201908 oldage_opp201908 infection_opp201908;by nid;run;
data opp_201908;set opp_201908;if dpc_day=. then dpc_day=201908;run;

data opp_201909;set opp;where dpc_day=201909;drop dpc_day;run;
data cancer_opp;set opp_201909;where cancer_opp=1;keep nid cancer_opp;run;
data chf_opp;set opp_201909;where chf_opp=1;keep nid chf_opp;run;
data cvd_opp;set opp_201909;where cvd_opp=1;keep nid cvd_opp;run;
data pneumonia_opp;set opp_201909;where pneumonia_opp=1;keep nid pneumonia_opp;run;
data copd_opp;set opp_201909;where copd_opp=1;keep nid copd_opp;run;
data ckd_opp;set opp_201909;where ckd_opp=1;keep nid ckd_opp;run;
data dementia1_opp;set opp_201909;where dementia1_opp=1;keep nid dementia1_opp;run;
data dementia2_opp;set opp_201909;where dementia2_opp=1;keep nid dementia2_opp;run;
data oldage_opp;set opp_201909;where oldage_opp=1;keep nid oldage_opp;run;
data infection_opp;set opp_201909;where infection_opp=1;keep nid infection_opp;run;
proc sort data=cancer_opp nodupkey out=cancer_opp201909;;by nid;run;
proc sort data=chf_opp nodupkey out=chf_opp201909;;by nid;run;
proc sort data=cvd_opp nodupkey out=cvd_opp201909;;by nid;run;
proc sort data=pneumonia_opp nodupkey out=pneumonia_opp201909;;by nid;run;
proc sort data=copd_opp nodupkey out=copd_opp201909;;by nid;run;
proc sort data=ckd_opp nodupkey out=ckd_opp201909;;by nid;run;
proc sort data=dementia1_opp nodupkey out=dementia1_opp201909;;by nid;run;
proc sort data=dementia2_opp nodupkey out=dementia2_opp201909;;by nid;run;
proc sort data=oldage_opp nodupkey out=oldage_opp201909;;by nid;run;
proc sort data=infection_opp nodupkey out=infection_opp201909;;by nid;run;
data opp_201909;merge cancer_opp201909 chf_opp201909 cvd_opp201909 pneumonia_opp201909 copd_opp201909 ckd_opp201909 dementia1_opp201909 dementia2_opp201909 oldage_opp201909 infection_opp201909;by nid;run;
data opp_201909;set opp_201909;if dpc_day=. then dpc_day=201909;run;

data opp_201910;set opp;where dpc_day=201910;drop dpc_day;run;
data cancer_opp;set opp_201910;where cancer_opp=1;keep nid cancer_opp;run;
data chf_opp;set opp_201910;where chf_opp=1;keep nid chf_opp;run;
data cvd_opp;set opp_201910;where cvd_opp=1;keep nid cvd_opp;run;
data pneumonia_opp;set opp_201910;where pneumonia_opp=1;keep nid pneumonia_opp;run;
data copd_opp;set opp_201910;where copd_opp=1;keep nid copd_opp;run;
data ckd_opp;set opp_201910;where ckd_opp=1;keep nid ckd_opp;run;
data dementia1_opp;set opp_201910;where dementia1_opp=1;keep nid dementia1_opp;run;
data dementia2_opp;set opp_201910;where dementia2_opp=1;keep nid dementia2_opp;run;
data oldage_opp;set opp_201910;where oldage_opp=1;keep nid oldage_opp;run;
data infection_opp;set opp_201910;where infection_opp=1;keep nid infection_opp;run;
proc sort data=cancer_opp nodupkey out=cancer_opp201910;;by nid;run;
proc sort data=chf_opp nodupkey out=chf_opp201910;;by nid;run;
proc sort data=cvd_opp nodupkey out=cvd_opp201910;;by nid;run;
proc sort data=pneumonia_opp nodupkey out=pneumonia_opp201910;;by nid;run;
proc sort data=copd_opp nodupkey out=copd_opp201910;;by nid;run;
proc sort data=ckd_opp nodupkey out=ckd_opp201910;;by nid;run;
proc sort data=dementia1_opp nodupkey out=dementia1_opp201910;;by nid;run;
proc sort data=dementia2_opp nodupkey out=dementia2_opp201910;;by nid;run;
proc sort data=oldage_opp nodupkey out=oldage_opp201910;;by nid;run;
proc sort data=infection_opp nodupkey out=infection_opp201910;;by nid;run;
data opp_201910;merge cancer_opp201910 chf_opp201910 cvd_opp201910 pneumonia_opp201910 copd_opp201910 ckd_opp201910 dementia1_opp201910 dementia2_opp201910 oldage_opp201910 infection_opp201910;by nid;run;
data opp_201910;set opp_201910;if dpc_day=. then dpc_day=201910;run;

data opp_201911;set opp;where dpc_day=201911;drop dpc_day;run;
data cancer_opp;set opp_201911;where cancer_opp=1;keep nid cancer_opp;run;
data chf_opp;set opp_201911;where chf_opp=1;keep nid chf_opp;run;
data cvd_opp;set opp_201911;where cvd_opp=1;keep nid cvd_opp;run;
data pneumonia_opp;set opp_201911;where pneumonia_opp=1;keep nid pneumonia_opp;run;
data copd_opp;set opp_201911;where copd_opp=1;keep nid copd_opp;run;
data ckd_opp;set opp_201911;where ckd_opp=1;keep nid ckd_opp;run;
data dementia1_opp;set opp_201911;where dementia1_opp=1;keep nid dementia1_opp;run;
data dementia2_opp;set opp_201911;where dementia2_opp=1;keep nid dementia2_opp;run;
data oldage_opp;set opp_201911;where oldage_opp=1;keep nid oldage_opp;run;
data infection_opp;set opp_201911;where infection_opp=1;keep nid infection_opp;run;
proc sort data=cancer_opp nodupkey out=cancer_opp201911;;by nid;run;
proc sort data=chf_opp nodupkey out=chf_opp201911;;by nid;run;
proc sort data=cvd_opp nodupkey out=cvd_opp201911;;by nid;run;
proc sort data=pneumonia_opp nodupkey out=pneumonia_opp201911;;by nid;run;
proc sort data=copd_opp nodupkey out=copd_opp201911;;by nid;run;
proc sort data=ckd_opp nodupkey out=ckd_opp201911;;by nid;run;
proc sort data=dementia1_opp nodupkey out=dementia1_opp201911;;by nid;run;
proc sort data=dementia2_opp nodupkey out=dementia2_opp201911;;by nid;run;
proc sort data=oldage_opp nodupkey out=oldage_opp201911;;by nid;run;
proc sort data=infection_opp nodupkey out=infection_opp201911;;by nid;run;
data opp_201911;merge cancer_opp201911 chf_opp201911 cvd_opp201911 pneumonia_opp201911 copd_opp201911 ckd_opp201911 dementia1_opp201911 dementia2_opp201911 oldage_opp201911 infection_opp201911;by nid;run;
data opp_201911;set opp_201911;if dpc_day=. then dpc_day=201911;run;

data opp_201912;set opp;where dpc_day=201912;drop dpc_day;run;
data cancer_opp;set opp_201912;where cancer_opp=1;keep nid cancer_opp;run;
data chf_opp;set opp_201912;where chf_opp=1;keep nid chf_opp;run;
data cvd_opp;set opp_201912;where cvd_opp=1;keep nid cvd_opp;run;
data pneumonia_opp;set opp_201912;where pneumonia_opp=1;keep nid pneumonia_opp;run;
data copd_opp;set opp_201912;where copd_opp=1;keep nid copd_opp;run;
data ckd_opp;set opp_201912;where ckd_opp=1;keep nid ckd_opp;run;
data dementia1_opp;set opp_201912;where dementia1_opp=1;keep nid dementia1_opp;run;
data dementia2_opp;set opp_201912;where dementia2_opp=1;keep nid dementia2_opp;run;
data oldage_opp;set opp_201912;where oldage_opp=1;keep nid oldage_opp;run;
data infection_opp;set opp_201912;where infection_opp=1;keep nid infection_opp;run;
proc sort data=cancer_opp nodupkey out=cancer_opp201912;;by nid;run;
proc sort data=chf_opp nodupkey out=chf_opp201912;;by nid;run;
proc sort data=cvd_opp nodupkey out=cvd_opp201912;;by nid;run;
proc sort data=pneumonia_opp nodupkey out=pneumonia_opp201912;;by nid;run;
proc sort data=copd_opp nodupkey out=copd_opp201912;;by nid;run;
proc sort data=ckd_opp nodupkey out=ckd_opp201912;;by nid;run;
proc sort data=dementia1_opp nodupkey out=dementia1_opp201912;;by nid;run;
proc sort data=dementia2_opp nodupkey out=dementia2_opp201912;;by nid;run;
proc sort data=oldage_opp nodupkey out=oldage_opp201912;;by nid;run;
proc sort data=infection_opp nodupkey out=infection_opp201912;;by nid;run;
data opp_201912;merge cancer_opp201912 chf_opp201912 cvd_opp201912 pneumonia_opp201912 copd_opp201912 ckd_opp201912 dementia1_opp201912 dementia2_opp201912 oldage_opp201912 infection_opp201912;by nid;run;
data opp_201912;set opp_201912;if dpc_day=. then dpc_day=201912;run;

data opp_202001;set opp;where dpc_day=202001;drop dpc_day;run;
data cancer_opp;set opp_202001;where cancer_opp=1;keep nid cancer_opp;run;
data chf_opp;set opp_202001;where chf_opp=1;keep nid chf_opp;run;
data cvd_opp;set opp_202001;where cvd_opp=1;keep nid cvd_opp;run;
data pneumonia_opp;set opp_202001;where pneumonia_opp=1;keep nid pneumonia_opp;run;
data copd_opp;set opp_202001;where copd_opp=1;keep nid copd_opp;run;
data ckd_opp;set opp_202001;where ckd_opp=1;keep nid ckd_opp;run;
data dementia1_opp;set opp_202001;where dementia1_opp=1;keep nid dementia1_opp;run;
data dementia2_opp;set opp_202001;where dementia2_opp=1;keep nid dementia2_opp;run;
data oldage_opp;set opp_202001;where oldage_opp=1;keep nid oldage_opp;run;
data infection_opp;set opp_202001;where infection_opp=1;keep nid infection_opp;run;
proc sort data=cancer_opp nodupkey out=cancer_opp202001;;by nid;run;
proc sort data=chf_opp nodupkey out=chf_opp202001;;by nid;run;
proc sort data=cvd_opp nodupkey out=cvd_opp202001;;by nid;run;
proc sort data=pneumonia_opp nodupkey out=pneumonia_opp202001;;by nid;run;
proc sort data=copd_opp nodupkey out=copd_opp202001;;by nid;run;
proc sort data=ckd_opp nodupkey out=ckd_opp202001;;by nid;run;
proc sort data=dementia1_opp nodupkey out=dementia1_opp202001;;by nid;run;
proc sort data=dementia2_opp nodupkey out=dementia2_opp202001;;by nid;run;
proc sort data=oldage_opp nodupkey out=oldage_opp202001;;by nid;run;
proc sort data=infection_opp nodupkey out=infection_opp202001;;by nid;run;
data opp_202001;merge cancer_opp202001 chf_opp202001 cvd_opp202001 pneumonia_opp202001 copd_opp202001 ckd_opp202001 dementia1_opp202001 dementia2_opp202001 oldage_opp202001 infection_opp202001;by nid;run;
data opp_202001;set opp_202001;if dpc_day=. then dpc_day=202001;run;


data opp_tenki;set opp_201801-opp_201812 opp_201901-opp_201912 opp_202001;run;
proc sort data=opp_tenki;by nid;run;
data opp_tenki;format nid dpc_day;set opp_tenki;run;

/*	ãÃ¹_ü*/
data second;set dpc_all;where dkbn=31;run;
data second;set second ;if cancer=1 then causekbn=1;if chf=1 then causekbn=2;if cvd=1 then causekbn=3;if pneumonia=1 then causekbn=4;
if copd=1 then causekbn=5;if ckd=1 then causekbn=6;if dementia1=1 then causekbn=7;if dementia2=1 then causekbn=7;
if oldage=1 then causekbn=8;if infection=1 then causekbn=9;if causekbn=. then delete;drop causekbn;run;
data second;set second;
if  cancer=1 then cancer_second=1;
if  chf=1 then chf_second=1;
if  cvd=1 then cvd_second=1;
if  pneumonia=1 then pneumonia_second=1;
if  copd=1 then copd_second=1;
if  ckd=1 then ckd_second=1;
if  dementia1=1 then dementia1_second=1;
if  dementia2=1 then dementia2_second=1;
if  oldage=1 then oldage_second=1;
if  infection=1 then infection_second=1;
drop cancer chf cvd pneumonia copd ckd dementia1 dementia2 oldage infection dkbn;
run;

data second_201801;set second;where dpc_day=201801;drop dpc_day;run;
data cancer_second;set second_201801;where cancer_second=1;keep nid cancer_second;run;
data chf_second;set second_201801;where chf_second=1;keep nid chf_second;run;
data cvd_second;set second_201801;where cvd_second=1;keep nid cvd_second;run;
data pneumonia_second;set second_201801;where pneumonia_second=1;keep nid pneumonia_second;run;
data copd_second;set second_201801;where copd_second=1;keep nid copd_second;run;
data ckd_second;set second_201801;where ckd_second=1;keep nid ckd_second;run;
data dementia1_second;set second_201801;where dementia1_second=1;keep nid dementia1_second;run;
data dementia2_second;set second_201801;where dementia2_second=1;keep nid dementia2_second;run;
data oldage_second;set second_201801;where oldage_second=1;keep nid oldage_second;run;
data infection_second;set second_201801;where infection_second=1;keep nid infection_second;run;
proc sort data=cancer_second nodupkey out=cancer_second201801;;by nid;run;
proc sort data=chf_second nodupkey out=chf_second201801;;by nid;run;
proc sort data=cvd_second nodupkey out=cvd_second201801;;by nid;run;
proc sort data=pneumonia_second nodupkey out=pneumonia_second201801;;by nid;run;
proc sort data=copd_second nodupkey out=copd_second201801;;by nid;run;
proc sort data=ckd_second nodupkey out=ckd_second201801;;by nid;run;
proc sort data=dementia1_second nodupkey out=dementia1_second201801;;by nid;run;
proc sort data=dementia2_second nodupkey out=dementia2_second201801;;by nid;run;
proc sort data=oldage_second nodupkey out=oldage_second201801;;by nid;run;
proc sort data=infection_second nodupkey out=infection_second201801;;by nid;run;
data second_201801;merge cancer_second201801 chf_second201801 cvd_second201801 pneumonia_second201801 copd_second201801 ckd_second201801 dementia1_second201801 dementia2_second201801 oldage_second201801 infection_second201801;by nid;run;
data second_201801;set second_201801;if dpc_day=. then dpc_day=201801;run;

data second_201802;set second;where dpc_day=201802;drop dpc_day;run;
data cancer_second;set second_201802;where cancer_second=1;keep nid cancer_second;run;
data chf_second;set second_201802;where chf_second=1;keep nid chf_second;run;
data cvd_second;set second_201802;where cvd_second=1;keep nid cvd_second;run;
data pneumonia_second;set second_201802;where pneumonia_second=1;keep nid pneumonia_second;run;
data copd_second;set second_201802;where copd_second=1;keep nid copd_second;run;
data ckd_second;set second_201802;where ckd_second=1;keep nid ckd_second;run;
data dementia1_second;set second_201802;where dementia1_second=1;keep nid dementia1_second;run;
data dementia2_second;set second_201802;where dementia2_second=1;keep nid dementia2_second;run;
data oldage_second;set second_201802;where oldage_second=1;keep nid oldage_second;run;
data infection_second;set second_201802;where infection_second=1;keep nid infection_second;run;
proc sort data=cancer_second nodupkey out=cancer_second201802;;by nid;run;
proc sort data=chf_second nodupkey out=chf_second201802;;by nid;run;
proc sort data=cvd_second nodupkey out=cvd_second201802;;by nid;run;
proc sort data=pneumonia_second nodupkey out=pneumonia_second201802;;by nid;run;
proc sort data=copd_second nodupkey out=copd_second201802;;by nid;run;
proc sort data=ckd_second nodupkey out=ckd_second201802;;by nid;run;
proc sort data=dementia1_second nodupkey out=dementia1_second201802;;by nid;run;
proc sort data=dementia2_second nodupkey out=dementia2_second201802;;by nid;run;
proc sort data=oldage_second nodupkey out=oldage_second201802;;by nid;run;
proc sort data=infection_second nodupkey out=infection_second201802;;by nid;run;
data second_201802;merge cancer_second201802 chf_second201802 cvd_second201802 pneumonia_second201802 copd_second201802 ckd_second201802 dementia1_second201802 dementia2_second201802 oldage_second201802 infection_second201802;by nid;run;
data second_201802;set second_201802;if dpc_day=. then dpc_day=201802;run;

data second_201803;set second;where dpc_day=201803;drop dpc_day;run;
data cancer_second;set second_201803;where cancer_second=1;keep nid cancer_second;run;
data chf_second;set second_201803;where chf_second=1;keep nid chf_second;run;
data cvd_second;set second_201803;where cvd_second=1;keep nid cvd_second;run;
data pneumonia_second;set second_201803;where pneumonia_second=1;keep nid pneumonia_second;run;
data copd_second;set second_201803;where copd_second=1;keep nid copd_second;run;
data ckd_second;set second_201803;where ckd_second=1;keep nid ckd_second;run;
data dementia1_second;set second_201803;where dementia1_second=1;keep nid dementia1_second;run;
data dementia2_second;set second_201803;where dementia2_second=1;keep nid dementia2_second;run;
data oldage_second;set second_201803;where oldage_second=1;keep nid oldage_second;run;
data infection_second;set second_201803;where infection_second=1;keep nid infection_second;run;
proc sort data=cancer_second nodupkey out=cancer_second201803;;by nid;run;
proc sort data=chf_second nodupkey out=chf_second201803;;by nid;run;
proc sort data=cvd_second nodupkey out=cvd_second201803;;by nid;run;
proc sort data=pneumonia_second nodupkey out=pneumonia_second201803;;by nid;run;
proc sort data=copd_second nodupkey out=copd_second201803;;by nid;run;
proc sort data=ckd_second nodupkey out=ckd_second201803;;by nid;run;
proc sort data=dementia1_second nodupkey out=dementia1_second201803;;by nid;run;
proc sort data=dementia2_second nodupkey out=dementia2_second201803;;by nid;run;
proc sort data=oldage_second nodupkey out=oldage_second201803;;by nid;run;
proc sort data=infection_second nodupkey out=infection_second201803;;by nid;run;
data second_201803;merge cancer_second201803 chf_second201803 cvd_second201803 pneumonia_second201803 copd_second201803 ckd_second201803 dementia1_second201803 dementia2_second201803 oldage_second201803 infection_second201803;by nid;run;
data second_201803;set second_201803;if dpc_day=. then dpc_day=201803;run;

data second_201804;set second;where dpc_day=201804;drop dpc_day;run;
data cancer_second;set second_201804;where cancer_second=1;keep nid cancer_second;run;
data chf_second;set second_201804;where chf_second=1;keep nid chf_second;run;
data cvd_second;set second_201804;where cvd_second=1;keep nid cvd_second;run;
data pneumonia_second;set second_201804;where pneumonia_second=1;keep nid pneumonia_second;run;
data copd_second;set second_201804;where copd_second=1;keep nid copd_second;run;
data ckd_second;set second_201804;where ckd_second=1;keep nid ckd_second;run;
data dementia1_second;set second_201804;where dementia1_second=1;keep nid dementia1_second;run;
data dementia2_second;set second_201804;where dementia2_second=1;keep nid dementia2_second;run;
data oldage_second;set second_201804;where oldage_second=1;keep nid oldage_second;run;
data infection_second;set second_201804;where infection_second=1;keep nid infection_second;run;
proc sort data=cancer_second nodupkey out=cancer_second201804;;by nid;run;
proc sort data=chf_second nodupkey out=chf_second201804;;by nid;run;
proc sort data=cvd_second nodupkey out=cvd_second201804;;by nid;run;
proc sort data=pneumonia_second nodupkey out=pneumonia_second201804;;by nid;run;
proc sort data=copd_second nodupkey out=copd_second201804;;by nid;run;
proc sort data=ckd_second nodupkey out=ckd_second201804;;by nid;run;
proc sort data=dementia1_second nodupkey out=dementia1_second201804;;by nid;run;
proc sort data=dementia2_second nodupkey out=dementia2_second201804;;by nid;run;
proc sort data=oldage_second nodupkey out=oldage_second201804;;by nid;run;
proc sort data=infection_second nodupkey out=infection_second201804;;by nid;run;
data second_201804;merge cancer_second201804 chf_second201804 cvd_second201804 pneumonia_second201804 copd_second201804 ckd_second201804 dementia1_second201804 dementia2_second201804 oldage_second201804 infection_second201804;by nid;run;
data second_201804;set second_201804;if dpc_day=. then dpc_day=201804;run;

data second_201805;set second;where dpc_day=201805;drop dpc_day;run;
data cancer_second;set second_201805;where cancer_second=1;keep nid cancer_second;run;
data chf_second;set second_201805;where chf_second=1;keep nid chf_second;run;
data cvd_second;set second_201805;where cvd_second=1;keep nid cvd_second;run;
data pneumonia_second;set second_201805;where pneumonia_second=1;keep nid pneumonia_second;run;
data copd_second;set second_201805;where copd_second=1;keep nid copd_second;run;
data ckd_second;set second_201805;where ckd_second=1;keep nid ckd_second;run;
data dementia1_second;set second_201805;where dementia1_second=1;keep nid dementia1_second;run;
data dementia2_second;set second_201805;where dementia2_second=1;keep nid dementia2_second;run;
data oldage_second;set second_201805;where oldage_second=1;keep nid oldage_second;run;
data infection_second;set second_201805;where infection_second=1;keep nid infection_second;run;
proc sort data=cancer_second nodupkey out=cancer_second201805;;by nid;run;
proc sort data=chf_second nodupkey out=chf_second201805;;by nid;run;
proc sort data=cvd_second nodupkey out=cvd_second201805;;by nid;run;
proc sort data=pneumonia_second nodupkey out=pneumonia_second201805;;by nid;run;
proc sort data=copd_second nodupkey out=copd_second201805;;by nid;run;
proc sort data=ckd_second nodupkey out=ckd_second201805;;by nid;run;
proc sort data=dementia1_second nodupkey out=dementia1_second201805;;by nid;run;
proc sort data=dementia2_second nodupkey out=dementia2_second201805;;by nid;run;
proc sort data=oldage_second nodupkey out=oldage_second201805;;by nid;run;
proc sort data=infection_second nodupkey out=infection_second201805;;by nid;run;
data second_201805;merge cancer_second201805 chf_second201805 cvd_second201805 pneumonia_second201805 copd_second201805 ckd_second201805 dementia1_second201805 dementia2_second201805 oldage_second201805 infection_second201805;by nid;run;
data second_201805;set second_201805;if dpc_day=. then dpc_day=201805;run;

data second_201806;set second;where dpc_day=201806;drop dpc_day;run;
data cancer_second;set second_201806;where cancer_second=1;keep nid cancer_second;run;
data chf_second;set second_201806;where chf_second=1;keep nid chf_second;run;
data cvd_second;set second_201806;where cvd_second=1;keep nid cvd_second;run;
data pneumonia_second;set second_201806;where pneumonia_second=1;keep nid pneumonia_second;run;
data copd_second;set second_201806;where copd_second=1;keep nid copd_second;run;
data ckd_second;set second_201806;where ckd_second=1;keep nid ckd_second;run;
data dementia1_second;set second_201806;where dementia1_second=1;keep nid dementia1_second;run;
data dementia2_second;set second_201806;where dementia2_second=1;keep nid dementia2_second;run;
data oldage_second;set second_201806;where oldage_second=1;keep nid oldage_second;run;
data infection_second;set second_201806;where infection_second=1;keep nid infection_second;run;
proc sort data=cancer_second nodupkey out=cancer_second201806;;by nid;run;
proc sort data=chf_second nodupkey out=chf_second201806;;by nid;run;
proc sort data=cvd_second nodupkey out=cvd_second201806;;by nid;run;
proc sort data=pneumonia_second nodupkey out=pneumonia_second201806;;by nid;run;
proc sort data=copd_second nodupkey out=copd_second201806;;by nid;run;
proc sort data=ckd_second nodupkey out=ckd_second201806;;by nid;run;
proc sort data=dementia1_second nodupkey out=dementia1_second201806;;by nid;run;
proc sort data=dementia2_second nodupkey out=dementia2_second201806;;by nid;run;
proc sort data=oldage_second nodupkey out=oldage_second201806;;by nid;run;
proc sort data=infection_second nodupkey out=infection_second201806;;by nid;run;
data second_201806;merge cancer_second201806 chf_second201806 cvd_second201806 pneumonia_second201806 copd_second201806 ckd_second201806 dementia1_second201806 dementia2_second201806 oldage_second201806 infection_second201806;by nid;run;
data second_201806;set second_201806;if dpc_day=. then dpc_day=201806;run;

data second_201807;set second;where dpc_day=201807;drop dpc_day;run;
data cancer_second;set second_201807;where cancer_second=1;keep nid cancer_second;run;
data chf_second;set second_201807;where chf_second=1;keep nid chf_second;run;
data cvd_second;set second_201807;where cvd_second=1;keep nid cvd_second;run;
data pneumonia_second;set second_201807;where pneumonia_second=1;keep nid pneumonia_second;run;
data copd_second;set second_201807;where copd_second=1;keep nid copd_second;run;
data ckd_second;set second_201807;where ckd_second=1;keep nid ckd_second;run;
data dementia1_second;set second_201807;where dementia1_second=1;keep nid dementia1_second;run;
data dementia2_second;set second_201807;where dementia2_second=1;keep nid dementia2_second;run;
data oldage_second;set second_201807;where oldage_second=1;keep nid oldage_second;run;
data infection_second;set second_201807;where infection_second=1;keep nid infection_second;run;
proc sort data=cancer_second nodupkey out=cancer_second201807;;by nid;run;
proc sort data=chf_second nodupkey out=chf_second201807;;by nid;run;
proc sort data=cvd_second nodupkey out=cvd_second201807;;by nid;run;
proc sort data=pneumonia_second nodupkey out=pneumonia_second201807;;by nid;run;
proc sort data=copd_second nodupkey out=copd_second201807;;by nid;run;
proc sort data=ckd_second nodupkey out=ckd_second201807;;by nid;run;
proc sort data=dementia1_second nodupkey out=dementia1_second201807;;by nid;run;
proc sort data=dementia2_second nodupkey out=dementia2_second201807;;by nid;run;
proc sort data=oldage_second nodupkey out=oldage_second201807;;by nid;run;
proc sort data=infection_second nodupkey out=infection_second201807;;by nid;run;
data second_201807;merge cancer_second201807 chf_second201807 cvd_second201807 pneumonia_second201807 copd_second201807 ckd_second201807 dementia1_second201807 dementia2_second201807 oldage_second201807 infection_second201807;by nid;run;
data second_201807;set second_201807;if dpc_day=. then dpc_day=201807;run;

data second_201808;set second;where dpc_day=201808;drop dpc_day;run;
data cancer_second;set second_201808;where cancer_second=1;keep nid cancer_second;run;
data chf_second;set second_201808;where chf_second=1;keep nid chf_second;run;
data cvd_second;set second_201808;where cvd_second=1;keep nid cvd_second;run;
data pneumonia_second;set second_201808;where pneumonia_second=1;keep nid pneumonia_second;run;
data copd_second;set second_201808;where copd_second=1;keep nid copd_second;run;
data ckd_second;set second_201808;where ckd_second=1;keep nid ckd_second;run;
data dementia1_second;set second_201808;where dementia1_second=1;keep nid dementia1_second;run;
data dementia2_second;set second_201808;where dementia2_second=1;keep nid dementia2_second;run;
data oldage_second;set second_201808;where oldage_second=1;keep nid oldage_second;run;
data infection_second;set second_201808;where infection_second=1;keep nid infection_second;run;
proc sort data=cancer_second nodupkey out=cancer_second201808;;by nid;run;
proc sort data=chf_second nodupkey out=chf_second201808;;by nid;run;
proc sort data=cvd_second nodupkey out=cvd_second201808;;by nid;run;
proc sort data=pneumonia_second nodupkey out=pneumonia_second201808;;by nid;run;
proc sort data=copd_second nodupkey out=copd_second201808;;by nid;run;
proc sort data=ckd_second nodupkey out=ckd_second201808;;by nid;run;
proc sort data=dementia1_second nodupkey out=dementia1_second201808;;by nid;run;
proc sort data=dementia2_second nodupkey out=dementia2_second201808;;by nid;run;
proc sort data=oldage_second nodupkey out=oldage_second201808;;by nid;run;
proc sort data=infection_second nodupkey out=infection_second201808;;by nid;run;
data second_201808;merge cancer_second201808 chf_second201808 cvd_second201808 pneumonia_second201808 copd_second201808 ckd_second201808 dementia1_second201808 dementia2_second201808 oldage_second201808 infection_second201808;by nid;run;
data second_201808;set second_201808;if dpc_day=. then dpc_day=201808;run;

data second_201809;set second;where dpc_day=201809;drop dpc_day;run;
data cancer_second;set second_201809;where cancer_second=1;keep nid cancer_second;run;
data chf_second;set second_201809;where chf_second=1;keep nid chf_second;run;
data cvd_second;set second_201809;where cvd_second=1;keep nid cvd_second;run;
data pneumonia_second;set second_201809;where pneumonia_second=1;keep nid pneumonia_second;run;
data copd_second;set second_201809;where copd_second=1;keep nid copd_second;run;
data ckd_second;set second_201809;where ckd_second=1;keep nid ckd_second;run;
data dementia1_second;set second_201809;where dementia1_second=1;keep nid dementia1_second;run;
data dementia2_second;set second_201809;where dementia2_second=1;keep nid dementia2_second;run;
data oldage_second;set second_201809;where oldage_second=1;keep nid oldage_second;run;
data infection_second;set second_201809;where infection_second=1;keep nid infection_second;run;
proc sort data=cancer_second nodupkey out=cancer_second201809;;by nid;run;
proc sort data=chf_second nodupkey out=chf_second201809;;by nid;run;
proc sort data=cvd_second nodupkey out=cvd_second201809;;by nid;run;
proc sort data=pneumonia_second nodupkey out=pneumonia_second201809;;by nid;run;
proc sort data=copd_second nodupkey out=copd_second201809;;by nid;run;
proc sort data=ckd_second nodupkey out=ckd_second201809;;by nid;run;
proc sort data=dementia1_second nodupkey out=dementia1_second201809;;by nid;run;
proc sort data=dementia2_second nodupkey out=dementia2_second201809;;by nid;run;
proc sort data=oldage_second nodupkey out=oldage_second201809;;by nid;run;
proc sort data=infection_second nodupkey out=infection_second201809;;by nid;run;
data second_201809;merge cancer_second201809 chf_second201809 cvd_second201809 pneumonia_second201809 copd_second201809 ckd_second201809 dementia1_second201809 dementia2_second201809 oldage_second201809 infection_second201809;by nid;run;
data second_201809;set second_201809;if dpc_day=. then dpc_day=201809;run;

data second_201810;set second;where dpc_day=201810;drop dpc_day;run;
data cancer_second;set second_201810;where cancer_second=1;keep nid cancer_second;run;
data chf_second;set second_201810;where chf_second=1;keep nid chf_second;run;
data cvd_second;set second_201810;where cvd_second=1;keep nid cvd_second;run;
data pneumonia_second;set second_201810;where pneumonia_second=1;keep nid pneumonia_second;run;
data copd_second;set second_201810;where copd_second=1;keep nid copd_second;run;
data ckd_second;set second_201810;where ckd_second=1;keep nid ckd_second;run;
data dementia1_second;set second_201810;where dementia1_second=1;keep nid dementia1_second;run;
data dementia2_second;set second_201810;where dementia2_second=1;keep nid dementia2_second;run;
data oldage_second;set second_201810;where oldage_second=1;keep nid oldage_second;run;
data infection_second;set second_201810;where infection_second=1;keep nid infection_second;run;
proc sort data=cancer_second nodupkey out=cancer_second201810;;by nid;run;
proc sort data=chf_second nodupkey out=chf_second201810;;by nid;run;
proc sort data=cvd_second nodupkey out=cvd_second201810;;by nid;run;
proc sort data=pneumonia_second nodupkey out=pneumonia_second201810;;by nid;run;
proc sort data=copd_second nodupkey out=copd_second201810;;by nid;run;
proc sort data=ckd_second nodupkey out=ckd_second201810;;by nid;run;
proc sort data=dementia1_second nodupkey out=dementia1_second201810;;by nid;run;
proc sort data=dementia2_second nodupkey out=dementia2_second201810;;by nid;run;
proc sort data=oldage_second nodupkey out=oldage_second201810;;by nid;run;
proc sort data=infection_second nodupkey out=infection_second201810;;by nid;run;
data second_201810;merge cancer_second201810 chf_second201810 cvd_second201810 pneumonia_second201810 copd_second201810 ckd_second201810 dementia1_second201810 dementia2_second201810 oldage_second201810 infection_second201810;by nid;run;
data second_201810;set second_201810;if dpc_day=. then dpc_day=201810;run;

data second_201811;set second;where dpc_day=201811;drop dpc_day;run;
data cancer_second;set second_201811;where cancer_second=1;keep nid cancer_second;run;
data chf_second;set second_201811;where chf_second=1;keep nid chf_second;run;
data cvd_second;set second_201811;where cvd_second=1;keep nid cvd_second;run;
data pneumonia_second;set second_201811;where pneumonia_second=1;keep nid pneumonia_second;run;
data copd_second;set second_201811;where copd_second=1;keep nid copd_second;run;
data ckd_second;set second_201811;where ckd_second=1;keep nid ckd_second;run;
data dementia1_second;set second_201811;where dementia1_second=1;keep nid dementia1_second;run;
data dementia2_second;set second_201811;where dementia2_second=1;keep nid dementia2_second;run;
data oldage_second;set second_201811;where oldage_second=1;keep nid oldage_second;run;
data infection_second;set second_201811;where infection_second=1;keep nid infection_second;run;
proc sort data=cancer_second nodupkey out=cancer_second201811;;by nid;run;
proc sort data=chf_second nodupkey out=chf_second201811;;by nid;run;
proc sort data=cvd_second nodupkey out=cvd_second201811;;by nid;run;
proc sort data=pneumonia_second nodupkey out=pneumonia_second201811;;by nid;run;
proc sort data=copd_second nodupkey out=copd_second201811;;by nid;run;
proc sort data=ckd_second nodupkey out=ckd_second201811;;by nid;run;
proc sort data=dementia1_second nodupkey out=dementia1_second201811;;by nid;run;
proc sort data=dementia2_second nodupkey out=dementia2_second201811;;by nid;run;
proc sort data=oldage_second nodupkey out=oldage_second201811;;by nid;run;
proc sort data=infection_second nodupkey out=infection_second201811;;by nid;run;
data second_201811;merge cancer_second201811 chf_second201811 cvd_second201811 pneumonia_second201811 copd_second201811 ckd_second201811 dementia1_second201811 dementia2_second201811 oldage_second201811 infection_second201811;by nid;run;
data second_201811;set second_201811;if dpc_day=. then dpc_day=201811;run;

data second_201812;set second;where dpc_day=201812;drop dpc_day;run;
data cancer_second;set second_201812;where cancer_second=1;keep nid cancer_second;run;
data chf_second;set second_201812;where chf_second=1;keep nid chf_second;run;
data cvd_second;set second_201812;where cvd_second=1;keep nid cvd_second;run;
data pneumonia_second;set second_201812;where pneumonia_second=1;keep nid pneumonia_second;run;
data copd_second;set second_201812;where copd_second=1;keep nid copd_second;run;
data ckd_second;set second_201812;where ckd_second=1;keep nid ckd_second;run;
data dementia1_second;set second_201812;where dementia1_second=1;keep nid dementia1_second;run;
data dementia2_second;set second_201812;where dementia2_second=1;keep nid dementia2_second;run;
data oldage_second;set second_201812;where oldage_second=1;keep nid oldage_second;run;
data infection_second;set second_201812;where infection_second=1;keep nid infection_second;run;
proc sort data=cancer_second nodupkey out=cancer_second201812;;by nid;run;
proc sort data=chf_second nodupkey out=chf_second201812;;by nid;run;
proc sort data=cvd_second nodupkey out=cvd_second201812;;by nid;run;
proc sort data=pneumonia_second nodupkey out=pneumonia_second201812;;by nid;run;
proc sort data=copd_second nodupkey out=copd_second201812;;by nid;run;
proc sort data=ckd_second nodupkey out=ckd_second201812;;by nid;run;
proc sort data=dementia1_second nodupkey out=dementia1_second201812;;by nid;run;
proc sort data=dementia2_second nodupkey out=dementia2_second201812;;by nid;run;
proc sort data=oldage_second nodupkey out=oldage_second201812;;by nid;run;
proc sort data=infection_second nodupkey out=infection_second201812;;by nid;run;
data second_201812;merge cancer_second201812 chf_second201812 cvd_second201812 pneumonia_second201812 copd_second201812 ckd_second201812 dementia1_second201812 dementia2_second201812 oldage_second201812 infection_second201812;by nid;run;
data second_201812;set second_201812;if dpc_day=. then dpc_day=201812;run;

data second_201901;set second;where dpc_day=201901;drop dpc_day;run;
data cancer_second;set second_201901;where cancer_second=1;keep nid cancer_second;run;
data chf_second;set second_201901;where chf_second=1;keep nid chf_second;run;
data cvd_second;set second_201901;where cvd_second=1;keep nid cvd_second;run;
data pneumonia_second;set second_201901;where pneumonia_second=1;keep nid pneumonia_second;run;
data copd_second;set second_201901;where copd_second=1;keep nid copd_second;run;
data ckd_second;set second_201901;where ckd_second=1;keep nid ckd_second;run;
data dementia1_second;set second_201901;where dementia1_second=1;keep nid dementia1_second;run;
data dementia2_second;set second_201901;where dementia2_second=1;keep nid dementia2_second;run;
data oldage_second;set second_201901;where oldage_second=1;keep nid oldage_second;run;
data infection_second;set second_201901;where infection_second=1;keep nid infection_second;run;
proc sort data=cancer_second nodupkey out=cancer_second201901;;by nid;run;
proc sort data=chf_second nodupkey out=chf_second201901;;by nid;run;
proc sort data=cvd_second nodupkey out=cvd_second201901;;by nid;run;
proc sort data=pneumonia_second nodupkey out=pneumonia_second201901;;by nid;run;
proc sort data=copd_second nodupkey out=copd_second201901;;by nid;run;
proc sort data=ckd_second nodupkey out=ckd_second201901;;by nid;run;
proc sort data=dementia1_second nodupkey out=dementia1_second201901;;by nid;run;
proc sort data=dementia2_second nodupkey out=dementia2_second201901;;by nid;run;
proc sort data=oldage_second nodupkey out=oldage_second201901;;by nid;run;
proc sort data=infection_second nodupkey out=infection_second201901;;by nid;run;
data second_201901;merge cancer_second201901 chf_second201901 cvd_second201901 pneumonia_second201901 copd_second201901 ckd_second201901 dementia1_second201901 dementia2_second201901 oldage_second201901 infection_second201901;by nid;run;
data second_201901;set second_201901;if dpc_day=. then dpc_day=201901;run;

data second_201902;set second;where dpc_day=201902;drop dpc_day;run;
data cancer_second;set second_201902;where cancer_second=1;keep nid cancer_second;run;
data chf_second;set second_201902;where chf_second=1;keep nid chf_second;run;
data cvd_second;set second_201902;where cvd_second=1;keep nid cvd_second;run;
data pneumonia_second;set second_201902;where pneumonia_second=1;keep nid pneumonia_second;run;
data copd_second;set second_201902;where copd_second=1;keep nid copd_second;run;
data ckd_second;set second_201902;where ckd_second=1;keep nid ckd_second;run;
data dementia1_second;set second_201902;where dementia1_second=1;keep nid dementia1_second;run;
data dementia2_second;set second_201902;where dementia2_second=1;keep nid dementia2_second;run;
data oldage_second;set second_201902;where oldage_second=1;keep nid oldage_second;run;
data infection_second;set second_201902;where infection_second=1;keep nid infection_second;run;
proc sort data=cancer_second nodupkey out=cancer_second201902;;by nid;run;
proc sort data=chf_second nodupkey out=chf_second201902;;by nid;run;
proc sort data=cvd_second nodupkey out=cvd_second201902;;by nid;run;
proc sort data=pneumonia_second nodupkey out=pneumonia_second201902;;by nid;run;
proc sort data=copd_second nodupkey out=copd_second201902;;by nid;run;
proc sort data=ckd_second nodupkey out=ckd_second201902;;by nid;run;
proc sort data=dementia1_second nodupkey out=dementia1_second201902;;by nid;run;
proc sort data=dementia2_second nodupkey out=dementia2_second201902;;by nid;run;
proc sort data=oldage_second nodupkey out=oldage_second201902;;by nid;run;
proc sort data=infection_second nodupkey out=infection_second201902;;by nid;run;
data second_201902;merge cancer_second201902 chf_second201902 cvd_second201902 pneumonia_second201902 copd_second201902 ckd_second201902 dementia1_second201902 dementia2_second201902 oldage_second201902 infection_second201902;by nid;run;
data second_201902;set second_201902;if dpc_day=. then dpc_day=201902;run;

data second_201903;set second;where dpc_day=201903;drop dpc_day;run;
data cancer_second;set second_201903;where cancer_second=1;keep nid cancer_second;run;
data chf_second;set second_201903;where chf_second=1;keep nid chf_second;run;
data cvd_second;set second_201903;where cvd_second=1;keep nid cvd_second;run;
data pneumonia_second;set second_201903;where pneumonia_second=1;keep nid pneumonia_second;run;
data copd_second;set second_201903;where copd_second=1;keep nid copd_second;run;
data ckd_second;set second_201903;where ckd_second=1;keep nid ckd_second;run;
data dementia1_second;set second_201903;where dementia1_second=1;keep nid dementia1_second;run;
data dementia2_second;set second_201903;where dementia2_second=1;keep nid dementia2_second;run;
data oldage_second;set second_201903;where oldage_second=1;keep nid oldage_second;run;
data infection_second;set second_201903;where infection_second=1;keep nid infection_second;run;
proc sort data=cancer_second nodupkey out=cancer_second201903;;by nid;run;
proc sort data=chf_second nodupkey out=chf_second201903;;by nid;run;
proc sort data=cvd_second nodupkey out=cvd_second201903;;by nid;run;
proc sort data=pneumonia_second nodupkey out=pneumonia_second201903;;by nid;run;
proc sort data=copd_second nodupkey out=copd_second201903;;by nid;run;
proc sort data=ckd_second nodupkey out=ckd_second201903;;by nid;run;
proc sort data=dementia1_second nodupkey out=dementia1_second201903;;by nid;run;
proc sort data=dementia2_second nodupkey out=dementia2_second201903;;by nid;run;
proc sort data=oldage_second nodupkey out=oldage_second201903;;by nid;run;
proc sort data=infection_second nodupkey out=infection_second201903;;by nid;run;
data second_201903;merge cancer_second201903 chf_second201903 cvd_second201903 pneumonia_second201903 copd_second201903 ckd_second201903 dementia1_second201903 dementia2_second201903 oldage_second201903 infection_second201903;by nid;run;
data second_201903;set second_201903;if dpc_day=. then dpc_day=201903;run;

data second_201904;set second;where dpc_day=201904;drop dpc_day;run;
data cancer_second;set second_201904;where cancer_second=1;keep nid cancer_second;run;
data chf_second;set second_201904;where chf_second=1;keep nid chf_second;run;
data cvd_second;set second_201904;where cvd_second=1;keep nid cvd_second;run;
data pneumonia_second;set second_201904;where pneumonia_second=1;keep nid pneumonia_second;run;
data copd_second;set second_201904;where copd_second=1;keep nid copd_second;run;
data ckd_second;set second_201904;where ckd_second=1;keep nid ckd_second;run;
data dementia1_second;set second_201904;where dementia1_second=1;keep nid dementia1_second;run;
data dementia2_second;set second_201904;where dementia2_second=1;keep nid dementia2_second;run;
data oldage_second;set second_201904;where oldage_second=1;keep nid oldage_second;run;
data infection_second;set second_201904;where infection_second=1;keep nid infection_second;run;
proc sort data=cancer_second nodupkey out=cancer_second201904;;by nid;run;
proc sort data=chf_second nodupkey out=chf_second201904;;by nid;run;
proc sort data=cvd_second nodupkey out=cvd_second201904;;by nid;run;
proc sort data=pneumonia_second nodupkey out=pneumonia_second201904;;by nid;run;
proc sort data=copd_second nodupkey out=copd_second201904;;by nid;run;
proc sort data=ckd_second nodupkey out=ckd_second201904;;by nid;run;
proc sort data=dementia1_second nodupkey out=dementia1_second201904;;by nid;run;
proc sort data=dementia2_second nodupkey out=dementia2_second201904;;by nid;run;
proc sort data=oldage_second nodupkey out=oldage_second201904;;by nid;run;
proc sort data=infection_second nodupkey out=infection_second201904;;by nid;run;
data second_201904;merge cancer_second201904 chf_second201904 cvd_second201904 pneumonia_second201904 copd_second201904 ckd_second201904 dementia1_second201904 dementia2_second201904 oldage_second201904 infection_second201904;by nid;run;
data second_201904;set second_201904;if dpc_day=. then dpc_day=201904;run;

data second_201905;set second;where dpc_day=201905;drop dpc_day;run;
data cancer_second;set second_201905;where cancer_second=1;keep nid cancer_second;run;
data chf_second;set second_201905;where chf_second=1;keep nid chf_second;run;
data cvd_second;set second_201905;where cvd_second=1;keep nid cvd_second;run;
data pneumonia_second;set second_201905;where pneumonia_second=1;keep nid pneumonia_second;run;
data copd_second;set second_201905;where copd_second=1;keep nid copd_second;run;
data ckd_second;set second_201905;where ckd_second=1;keep nid ckd_second;run;
data dementia1_second;set second_201905;where dementia1_second=1;keep nid dementia1_second;run;
data dementia2_second;set second_201905;where dementia2_second=1;keep nid dementia2_second;run;
data oldage_second;set second_201905;where oldage_second=1;keep nid oldage_second;run;
data infection_second;set second_201905;where infection_second=1;keep nid infection_second;run;
proc sort data=cancer_second nodupkey out=cancer_second201905;;by nid;run;
proc sort data=chf_second nodupkey out=chf_second201905;;by nid;run;
proc sort data=cvd_second nodupkey out=cvd_second201905;;by nid;run;
proc sort data=pneumonia_second nodupkey out=pneumonia_second201905;;by nid;run;
proc sort data=copd_second nodupkey out=copd_second201905;;by nid;run;
proc sort data=ckd_second nodupkey out=ckd_second201905;;by nid;run;
proc sort data=dementia1_second nodupkey out=dementia1_second201905;;by nid;run;
proc sort data=dementia2_second nodupkey out=dementia2_second201905;;by nid;run;
proc sort data=oldage_second nodupkey out=oldage_second201905;;by nid;run;
proc sort data=infection_second nodupkey out=infection_second201905;;by nid;run;
data second_201905;merge cancer_second201905 chf_second201905 cvd_second201905 pneumonia_second201905 copd_second201905 ckd_second201905 dementia1_second201905 dementia2_second201905 oldage_second201905 infection_second201905;by nid;run;
data second_201905;set second_201905;if dpc_day=. then dpc_day=201905;run;

data second_201906;set second;where dpc_day=201906;drop dpc_day;run;
data cancer_second;set second_201906;where cancer_second=1;keep nid cancer_second;run;
data chf_second;set second_201906;where chf_second=1;keep nid chf_second;run;
data cvd_second;set second_201906;where cvd_second=1;keep nid cvd_second;run;
data pneumonia_second;set second_201906;where pneumonia_second=1;keep nid pneumonia_second;run;
data copd_second;set second_201906;where copd_second=1;keep nid copd_second;run;
data ckd_second;set second_201906;where ckd_second=1;keep nid ckd_second;run;
data dementia1_second;set second_201906;where dementia1_second=1;keep nid dementia1_second;run;
data dementia2_second;set second_201906;where dementia2_second=1;keep nid dementia2_second;run;
data oldage_second;set second_201906;where oldage_second=1;keep nid oldage_second;run;
data infection_second;set second_201906;where infection_second=1;keep nid infection_second;run;
proc sort data=cancer_second nodupkey out=cancer_second201906;;by nid;run;
proc sort data=chf_second nodupkey out=chf_second201906;;by nid;run;
proc sort data=cvd_second nodupkey out=cvd_second201906;;by nid;run;
proc sort data=pneumonia_second nodupkey out=pneumonia_second201906;;by nid;run;
proc sort data=copd_second nodupkey out=copd_second201906;;by nid;run;
proc sort data=ckd_second nodupkey out=ckd_second201906;;by nid;run;
proc sort data=dementia1_second nodupkey out=dementia1_second201906;;by nid;run;
proc sort data=dementia2_second nodupkey out=dementia2_second201906;;by nid;run;
proc sort data=oldage_second nodupkey out=oldage_second201906;;by nid;run;
proc sort data=infection_second nodupkey out=infection_second201906;;by nid;run;
data second_201906;merge cancer_second201906 chf_second201906 cvd_second201906 pneumonia_second201906 copd_second201906 ckd_second201906 dementia1_second201906 dementia2_second201906 oldage_second201906 infection_second201906;by nid;run;
data second_201906;set second_201906;if dpc_day=. then dpc_day=201906;run;

data second_201907;set second;where dpc_day=201907;drop dpc_day;run;
data cancer_second;set second_201907;where cancer_second=1;keep nid cancer_second;run;
data chf_second;set second_201907;where chf_second=1;keep nid chf_second;run;
data cvd_second;set second_201907;where cvd_second=1;keep nid cvd_second;run;
data pneumonia_second;set second_201907;where pneumonia_second=1;keep nid pneumonia_second;run;
data copd_second;set second_201907;where copd_second=1;keep nid copd_second;run;
data ckd_second;set second_201907;where ckd_second=1;keep nid ckd_second;run;
data dementia1_second;set second_201907;where dementia1_second=1;keep nid dementia1_second;run;
data dementia2_second;set second_201907;where dementia2_second=1;keep nid dementia2_second;run;
data oldage_second;set second_201907;where oldage_second=1;keep nid oldage_second;run;
data infection_second;set second_201907;where infection_second=1;keep nid infection_second;run;
proc sort data=cancer_second nodupkey out=cancer_second201907;;by nid;run;
proc sort data=chf_second nodupkey out=chf_second201907;;by nid;run;
proc sort data=cvd_second nodupkey out=cvd_second201907;;by nid;run;
proc sort data=pneumonia_second nodupkey out=pneumonia_second201907;;by nid;run;
proc sort data=copd_second nodupkey out=copd_second201907;;by nid;run;
proc sort data=ckd_second nodupkey out=ckd_second201907;;by nid;run;
proc sort data=dementia1_second nodupkey out=dementia1_second201907;;by nid;run;
proc sort data=dementia2_second nodupkey out=dementia2_second201907;;by nid;run;
proc sort data=oldage_second nodupkey out=oldage_second201907;;by nid;run;
proc sort data=infection_second nodupkey out=infection_second201907;;by nid;run;
data second_201907;merge cancer_second201907 chf_second201907 cvd_second201907 pneumonia_second201907 copd_second201907 ckd_second201907 dementia1_second201907 dementia2_second201907 oldage_second201907 infection_second201907;by nid;run;
data second_201907;set second_201907;if dpc_day=. then dpc_day=201907;run;

data second_201908;set second;where dpc_day=201908;drop dpc_day;run;
data cancer_second;set second_201908;where cancer_second=1;keep nid cancer_second;run;
data chf_second;set second_201908;where chf_second=1;keep nid chf_second;run;
data cvd_second;set second_201908;where cvd_second=1;keep nid cvd_second;run;
data pneumonia_second;set second_201908;where pneumonia_second=1;keep nid pneumonia_second;run;
data copd_second;set second_201908;where copd_second=1;keep nid copd_second;run;
data ckd_second;set second_201908;where ckd_second=1;keep nid ckd_second;run;
data dementia1_second;set second_201908;where dementia1_second=1;keep nid dementia1_second;run;
data dementia2_second;set second_201908;where dementia2_second=1;keep nid dementia2_second;run;
data oldage_second;set second_201908;where oldage_second=1;keep nid oldage_second;run;
data infection_second;set second_201908;where infection_second=1;keep nid infection_second;run;
proc sort data=cancer_second nodupkey out=cancer_second201908;;by nid;run;
proc sort data=chf_second nodupkey out=chf_second201908;;by nid;run;
proc sort data=cvd_second nodupkey out=cvd_second201908;;by nid;run;
proc sort data=pneumonia_second nodupkey out=pneumonia_second201908;;by nid;run;
proc sort data=copd_second nodupkey out=copd_second201908;;by nid;run;
proc sort data=ckd_second nodupkey out=ckd_second201908;;by nid;run;
proc sort data=dementia1_second nodupkey out=dementia1_second201908;;by nid;run;
proc sort data=dementia2_second nodupkey out=dementia2_second201908;;by nid;run;
proc sort data=oldage_second nodupkey out=oldage_second201908;;by nid;run;
proc sort data=infection_second nodupkey out=infection_second201908;;by nid;run;
data second_201908;merge cancer_second201908 chf_second201908 cvd_second201908 pneumonia_second201908 copd_second201908 ckd_second201908 dementia1_second201908 dementia2_second201908 oldage_second201908 infection_second201908;by nid;run;
data second_201908;set second_201908;if dpc_day=. then dpc_day=201908;run;

data second_201909;set second;where dpc_day=201909;drop dpc_day;run;
data cancer_second;set second_201909;where cancer_second=1;keep nid cancer_second;run;
data chf_second;set second_201909;where chf_second=1;keep nid chf_second;run;
data cvd_second;set second_201909;where cvd_second=1;keep nid cvd_second;run;
data pneumonia_second;set second_201909;where pneumonia_second=1;keep nid pneumonia_second;run;
data copd_second;set second_201909;where copd_second=1;keep nid copd_second;run;
data ckd_second;set second_201909;where ckd_second=1;keep nid ckd_second;run;
data dementia1_second;set second_201909;where dementia1_second=1;keep nid dementia1_second;run;
data dementia2_second;set second_201909;where dementia2_second=1;keep nid dementia2_second;run;
data oldage_second;set second_201909;where oldage_second=1;keep nid oldage_second;run;
data infection_second;set second_201909;where infection_second=1;keep nid infection_second;run;
proc sort data=cancer_second nodupkey out=cancer_second201909;;by nid;run;
proc sort data=chf_second nodupkey out=chf_second201909;;by nid;run;
proc sort data=cvd_second nodupkey out=cvd_second201909;;by nid;run;
proc sort data=pneumonia_second nodupkey out=pneumonia_second201909;;by nid;run;
proc sort data=copd_second nodupkey out=copd_second201909;;by nid;run;
proc sort data=ckd_second nodupkey out=ckd_second201909;;by nid;run;
proc sort data=dementia1_second nodupkey out=dementia1_second201909;;by nid;run;
proc sort data=dementia2_second nodupkey out=dementia2_second201909;;by nid;run;
proc sort data=oldage_second nodupkey out=oldage_second201909;;by nid;run;
proc sort data=infection_second nodupkey out=infection_second201909;;by nid;run;
data second_201909;merge cancer_second201909 chf_second201909 cvd_second201909 pneumonia_second201909 copd_second201909 ckd_second201909 dementia1_second201909 dementia2_second201909 oldage_second201909 infection_second201909;by nid;run;
data second_201909;set second_201909;if dpc_day=. then dpc_day=201909;run;

data second_201910;set second;where dpc_day=201910;drop dpc_day;run;
data cancer_second;set second_201910;where cancer_second=1;keep nid cancer_second;run;
data chf_second;set second_201910;where chf_second=1;keep nid chf_second;run;
data cvd_second;set second_201910;where cvd_second=1;keep nid cvd_second;run;
data pneumonia_second;set second_201910;where pneumonia_second=1;keep nid pneumonia_second;run;
data copd_second;set second_201910;where copd_second=1;keep nid copd_second;run;
data ckd_second;set second_201910;where ckd_second=1;keep nid ckd_second;run;
data dementia1_second;set second_201910;where dementia1_second=1;keep nid dementia1_second;run;
data dementia2_second;set second_201910;where dementia2_second=1;keep nid dementia2_second;run;
data oldage_second;set second_201910;where oldage_second=1;keep nid oldage_second;run;
data infection_second;set second_201910;where infection_second=1;keep nid infection_second;run;
proc sort data=cancer_second nodupkey out=cancer_second201910;;by nid;run;
proc sort data=chf_second nodupkey out=chf_second201910;;by nid;run;
proc sort data=cvd_second nodupkey out=cvd_second201910;;by nid;run;
proc sort data=pneumonia_second nodupkey out=pneumonia_second201910;;by nid;run;
proc sort data=copd_second nodupkey out=copd_second201910;;by nid;run;
proc sort data=ckd_second nodupkey out=ckd_second201910;;by nid;run;
proc sort data=dementia1_second nodupkey out=dementia1_second201910;;by nid;run;
proc sort data=dementia2_second nodupkey out=dementia2_second201910;;by nid;run;
proc sort data=oldage_second nodupkey out=oldage_second201910;;by nid;run;
proc sort data=infection_second nodupkey out=infection_second201910;;by nid;run;
data second_201910;merge cancer_second201910 chf_second201910 cvd_second201910 pneumonia_second201910 copd_second201910 ckd_second201910 dementia1_second201910 dementia2_second201910 oldage_second201910 infection_second201910;by nid;run;
data second_201910;set second_201910;if dpc_day=. then dpc_day=201910;run;

data second_201911;set second;where dpc_day=201911;drop dpc_day;run;
data cancer_second;set second_201911;where cancer_second=1;keep nid cancer_second;run;
data chf_second;set second_201911;where chf_second=1;keep nid chf_second;run;
data cvd_second;set second_201911;where cvd_second=1;keep nid cvd_second;run;
data pneumonia_second;set second_201911;where pneumonia_second=1;keep nid pneumonia_second;run;
data copd_second;set second_201911;where copd_second=1;keep nid copd_second;run;
data ckd_second;set second_201911;where ckd_second=1;keep nid ckd_second;run;
data dementia1_second;set second_201911;where dementia1_second=1;keep nid dementia1_second;run;
data dementia2_second;set second_201911;where dementia2_second=1;keep nid dementia2_second;run;
data oldage_second;set second_201911;where oldage_second=1;keep nid oldage_second;run;
data infection_second;set second_201911;where infection_second=1;keep nid infection_second;run;
proc sort data=cancer_second nodupkey out=cancer_second201911;;by nid;run;
proc sort data=chf_second nodupkey out=chf_second201911;;by nid;run;
proc sort data=cvd_second nodupkey out=cvd_second201911;;by nid;run;
proc sort data=pneumonia_second nodupkey out=pneumonia_second201911;;by nid;run;
proc sort data=copd_second nodupkey out=copd_second201911;;by nid;run;
proc sort data=ckd_second nodupkey out=ckd_second201911;;by nid;run;
proc sort data=dementia1_second nodupkey out=dementia1_second201911;;by nid;run;
proc sort data=dementia2_second nodupkey out=dementia2_second201911;;by nid;run;
proc sort data=oldage_second nodupkey out=oldage_second201911;;by nid;run;
proc sort data=infection_second nodupkey out=infection_second201911;;by nid;run;
data second_201911;merge cancer_second201911 chf_second201911 cvd_second201911 pneumonia_second201911 copd_second201911 ckd_second201911 dementia1_second201911 dementia2_second201911 oldage_second201911 infection_second201911;by nid;run;
data second_201911;set second_201911;if dpc_day=. then dpc_day=201911;run;

data second_201912;set second;where dpc_day=201912;drop dpc_day;run;
data cancer_second;set second_201912;where cancer_second=1;keep nid cancer_second;run;
data chf_second;set second_201912;where chf_second=1;keep nid chf_second;run;
data cvd_second;set second_201912;where cvd_second=1;keep nid cvd_second;run;
data pneumonia_second;set second_201912;where pneumonia_second=1;keep nid pneumonia_second;run;
data copd_second;set second_201912;where copd_second=1;keep nid copd_second;run;
data ckd_second;set second_201912;where ckd_second=1;keep nid ckd_second;run;
data dementia1_second;set second_201912;where dementia1_second=1;keep nid dementia1_second;run;
data dementia2_second;set second_201912;where dementia2_second=1;keep nid dementia2_second;run;
data oldage_second;set second_201912;where oldage_second=1;keep nid oldage_second;run;
data infection_second;set second_201912;where infection_second=1;keep nid infection_second;run;
proc sort data=cancer_second nodupkey out=cancer_second201912;;by nid;run;
proc sort data=chf_second nodupkey out=chf_second201912;;by nid;run;
proc sort data=cvd_second nodupkey out=cvd_second201912;;by nid;run;
proc sort data=pneumonia_second nodupkey out=pneumonia_second201912;;by nid;run;
proc sort data=copd_second nodupkey out=copd_second201912;;by nid;run;
proc sort data=ckd_second nodupkey out=ckd_second201912;;by nid;run;
proc sort data=dementia1_second nodupkey out=dementia1_second201912;;by nid;run;
proc sort data=dementia2_second nodupkey out=dementia2_second201912;;by nid;run;
proc sort data=oldage_second nodupkey out=oldage_second201912;;by nid;run;
proc sort data=infection_second nodupkey out=infection_second201912;;by nid;run;
data second_201912;merge cancer_second201912 chf_second201912 cvd_second201912 pneumonia_second201912 copd_second201912 ckd_second201912 dementia1_second201912 dementia2_second201912 oldage_second201912 infection_second201912;by nid;run;
data second_201912;set second_201912;if dpc_day=. then dpc_day=201912;run;

data second_202001;set second;where dpc_day=202001;drop dpc_day;run;
data cancer_second;set second_202001;where cancer_second=1;keep nid cancer_second;run;
data chf_second;set second_202001;where chf_second=1;keep nid chf_second;run;
data cvd_second;set second_202001;where cvd_second=1;keep nid cvd_second;run;
data pneumonia_second;set second_202001;where pneumonia_second=1;keep nid pneumonia_second;run;
data copd_second;set second_202001;where copd_second=1;keep nid copd_second;run;
data ckd_second;set second_202001;where ckd_second=1;keep nid ckd_second;run;
data dementia1_second;set second_202001;where dementia1_second=1;keep nid dementia1_second;run;
data dementia2_second;set second_202001;where dementia2_second=1;keep nid dementia2_second;run;
data oldage_second;set second_202001;where oldage_second=1;keep nid oldage_second;run;
data infection_second;set second_202001;where infection_second=1;keep nid infection_second;run;
proc sort data=cancer_second nodupkey out=cancer_second202001;;by nid;run;
proc sort data=chf_second nodupkey out=chf_second202001;;by nid;run;
proc sort data=cvd_second nodupkey out=cvd_second202001;;by nid;run;
proc sort data=pneumonia_second nodupkey out=pneumonia_second202001;;by nid;run;
proc sort data=copd_second nodupkey out=copd_second202001;;by nid;run;
proc sort data=ckd_second nodupkey out=ckd_second202001;;by nid;run;
proc sort data=dementia1_second nodupkey out=dementia1_second202001;;by nid;run;
proc sort data=dementia2_second nodupkey out=dementia2_second202001;;by nid;run;
proc sort data=oldage_second nodupkey out=oldage_second202001;;by nid;run;
proc sort data=infection_second nodupkey out=infection_second202001;;by nid;run;
data second_202001;merge cancer_second202001 chf_second202001 cvd_second202001 pneumonia_second202001 copd_second202001 ckd_second202001 dementia1_second202001 dementia2_second202001 oldage_second202001 infection_second202001;by nid;run;
data second_202001;set second_202001;if dpc_day=. then dpc_day=202001;run;


data second_tenki;set second_201801-second_201812 second_201901-second_201912 second_202001;run;
proc sort data=second_tenki;by nid;run;
data second_tenki;format nid dpc_day;set second_tenki;run;

/*»Ì¼*/
data other;set dpc_all;where dkbn in(2,41,42,43,44,51,52,53,54);run;
/*ÎÛ¾³ÈOí*/
data other;set other ;if cancer=1 then causekbn=1;if chf=1 then causekbn=2;if cvd=1 then causekbn=3;if pneumonia=1 then causekbn=4;
if copd=1 then causekbn=5;if ckd=1 then causekbn=6;if dementia1=1 then causekbn=7;if dementia2=1 then causekbn=7;
if oldage=1 then causekbn=8;if infection=1 then causekbn=9;if causekbn=. then delete;drop causekbn;run;
data other;set other;
if  cancer=1 then cancer_other=1;
if  chf=1 then chf_other=1;
if  cvd=1 then cvd_other=1;
if  pneumonia=1 then pneumonia_other=1;
if  copd=1 then copd_other=1;
if  ckd=1 then ckd_other=1;
if  dementia1=1 then dementia1_other=1;
if  dementia2=1 then dementia2_other=1;
if  oldage=1 then oldage_other=1;
if  infection=1 then infection_other=1;
drop cancer chf cvd pneumonia copd ckd dementia1 dementia2 oldage infection dkbn;
run;

data other_201801;set other;where dpc_day=201801;drop dpc_day;run;
data cancer_other;set other_201801;where cancer_other=1;keep nid cancer_other;run;
data chf_other;set other_201801;where chf_other=1;keep nid chf_other;run;
data cvd_other;set other_201801;where cvd_other=1;keep nid cvd_other;run;
data pneumonia_other;set other_201801;where pneumonia_other=1;keep nid pneumonia_other;run;
data copd_other;set other_201801;where copd_other=1;keep nid copd_other;run;
data ckd_other;set other_201801;where ckd_other=1;keep nid ckd_other;run;
data dementia1_other;set other_201801;where dementia1_other=1;keep nid dementia1_other;run;
data dementia2_other;set other_201801;where dementia2_other=1;keep nid dementia2_other;run;
data oldage_other;set other_201801;where oldage_other=1;keep nid oldage_other;run;
data infection_other;set other_201801;where infection_other=1;keep nid infection_other;run;
proc sort data=cancer_other nodupkey out=cancer_other201801;;by nid;run;
proc sort data=chf_other nodupkey out=chf_other201801;;by nid;run;
proc sort data=cvd_other nodupkey out=cvd_other201801;;by nid;run;
proc sort data=pneumonia_other nodupkey out=pneumonia_other201801;;by nid;run;
proc sort data=copd_other nodupkey out=copd_other201801;;by nid;run;
proc sort data=ckd_other nodupkey out=ckd_other201801;;by nid;run;
proc sort data=dementia1_other nodupkey out=dementia1_other201801;;by nid;run;
proc sort data=dementia2_other nodupkey out=dementia2_other201801;;by nid;run;
proc sort data=oldage_other nodupkey out=oldage_other201801;;by nid;run;
proc sort data=infection_other nodupkey out=infection_other201801;;by nid;run;
data other_201801;merge cancer_other201801 chf_other201801 cvd_other201801 pneumonia_other201801 copd_other201801 ckd_other201801 dementia1_other201801 dementia2_other201801 oldage_other201801 infection_other201801;by nid;run;
data other_201801;set other_201801;if dpc_day=. then dpc_day=201801;run;

data other_201802;set other;where dpc_day=201802;drop dpc_day;run;
data cancer_other;set other_201802;where cancer_other=1;keep nid cancer_other;run;
data chf_other;set other_201802;where chf_other=1;keep nid chf_other;run;
data cvd_other;set other_201802;where cvd_other=1;keep nid cvd_other;run;
data pneumonia_other;set other_201802;where pneumonia_other=1;keep nid pneumonia_other;run;
data copd_other;set other_201802;where copd_other=1;keep nid copd_other;run;
data ckd_other;set other_201802;where ckd_other=1;keep nid ckd_other;run;
data dementia1_other;set other_201802;where dementia1_other=1;keep nid dementia1_other;run;
data dementia2_other;set other_201802;where dementia2_other=1;keep nid dementia2_other;run;
data oldage_other;set other_201802;where oldage_other=1;keep nid oldage_other;run;
data infection_other;set other_201802;where infection_other=1;keep nid infection_other;run;
proc sort data=cancer_other nodupkey out=cancer_other201802;;by nid;run;
proc sort data=chf_other nodupkey out=chf_other201802;;by nid;run;
proc sort data=cvd_other nodupkey out=cvd_other201802;;by nid;run;
proc sort data=pneumonia_other nodupkey out=pneumonia_other201802;;by nid;run;
proc sort data=copd_other nodupkey out=copd_other201802;;by nid;run;
proc sort data=ckd_other nodupkey out=ckd_other201802;;by nid;run;
proc sort data=dementia1_other nodupkey out=dementia1_other201802;;by nid;run;
proc sort data=dementia2_other nodupkey out=dementia2_other201802;;by nid;run;
proc sort data=oldage_other nodupkey out=oldage_other201802;;by nid;run;
proc sort data=infection_other nodupkey out=infection_other201802;;by nid;run;
data other_201802;merge cancer_other201802 chf_other201802 cvd_other201802 pneumonia_other201802 copd_other201802 ckd_other201802 dementia1_other201802 dementia2_other201802 oldage_other201802 infection_other201802;by nid;run;
data other_201802;set other_201802;if dpc_day=. then dpc_day=201802;run;

data other_201803;set other;where dpc_day=201803;drop dpc_day;run;
data cancer_other;set other_201803;where cancer_other=1;keep nid cancer_other;run;
data chf_other;set other_201803;where chf_other=1;keep nid chf_other;run;
data cvd_other;set other_201803;where cvd_other=1;keep nid cvd_other;run;
data pneumonia_other;set other_201803;where pneumonia_other=1;keep nid pneumonia_other;run;
data copd_other;set other_201803;where copd_other=1;keep nid copd_other;run;
data ckd_other;set other_201803;where ckd_other=1;keep nid ckd_other;run;
data dementia1_other;set other_201803;where dementia1_other=1;keep nid dementia1_other;run;
data dementia2_other;set other_201803;where dementia2_other=1;keep nid dementia2_other;run;
data oldage_other;set other_201803;where oldage_other=1;keep nid oldage_other;run;
data infection_other;set other_201803;where infection_other=1;keep nid infection_other;run;
proc sort data=cancer_other nodupkey out=cancer_other201803;;by nid;run;
proc sort data=chf_other nodupkey out=chf_other201803;;by nid;run;
proc sort data=cvd_other nodupkey out=cvd_other201803;;by nid;run;
proc sort data=pneumonia_other nodupkey out=pneumonia_other201803;;by nid;run;
proc sort data=copd_other nodupkey out=copd_other201803;;by nid;run;
proc sort data=ckd_other nodupkey out=ckd_other201803;;by nid;run;
proc sort data=dementia1_other nodupkey out=dementia1_other201803;;by nid;run;
proc sort data=dementia2_other nodupkey out=dementia2_other201803;;by nid;run;
proc sort data=oldage_other nodupkey out=oldage_other201803;;by nid;run;
proc sort data=infection_other nodupkey out=infection_other201803;;by nid;run;
data other_201803;merge cancer_other201803 chf_other201803 cvd_other201803 pneumonia_other201803 copd_other201803 ckd_other201803 dementia1_other201803 dementia2_other201803 oldage_other201803 infection_other201803;by nid;run;
data other_201803;set other_201803;if dpc_day=. then dpc_day=201803;run;

data other_201804;set other;where dpc_day=201804;drop dpc_day;run;
data cancer_other;set other_201804;where cancer_other=1;keep nid cancer_other;run;
data chf_other;set other_201804;where chf_other=1;keep nid chf_other;run;
data cvd_other;set other_201804;where cvd_other=1;keep nid cvd_other;run;
data pneumonia_other;set other_201804;where pneumonia_other=1;keep nid pneumonia_other;run;
data copd_other;set other_201804;where copd_other=1;keep nid copd_other;run;
data ckd_other;set other_201804;where ckd_other=1;keep nid ckd_other;run;
data dementia1_other;set other_201804;where dementia1_other=1;keep nid dementia1_other;run;
data dementia2_other;set other_201804;where dementia2_other=1;keep nid dementia2_other;run;
data oldage_other;set other_201804;where oldage_other=1;keep nid oldage_other;run;
data infection_other;set other_201804;where infection_other=1;keep nid infection_other;run;
proc sort data=cancer_other nodupkey out=cancer_other201804;;by nid;run;
proc sort data=chf_other nodupkey out=chf_other201804;;by nid;run;
proc sort data=cvd_other nodupkey out=cvd_other201804;;by nid;run;
proc sort data=pneumonia_other nodupkey out=pneumonia_other201804;;by nid;run;
proc sort data=copd_other nodupkey out=copd_other201804;;by nid;run;
proc sort data=ckd_other nodupkey out=ckd_other201804;;by nid;run;
proc sort data=dementia1_other nodupkey out=dementia1_other201804;;by nid;run;
proc sort data=dementia2_other nodupkey out=dementia2_other201804;;by nid;run;
proc sort data=oldage_other nodupkey out=oldage_other201804;;by nid;run;
proc sort data=infection_other nodupkey out=infection_other201804;;by nid;run;
data other_201804;merge cancer_other201804 chf_other201804 cvd_other201804 pneumonia_other201804 copd_other201804 ckd_other201804 dementia1_other201804 dementia2_other201804 oldage_other201804 infection_other201804;by nid;run;
data other_201804;set other_201804;if dpc_day=. then dpc_day=201804;run;

data other_201805;set other;where dpc_day=201805;drop dpc_day;run;
data cancer_other;set other_201805;where cancer_other=1;keep nid cancer_other;run;
data chf_other;set other_201805;where chf_other=1;keep nid chf_other;run;
data cvd_other;set other_201805;where cvd_other=1;keep nid cvd_other;run;
data pneumonia_other;set other_201805;where pneumonia_other=1;keep nid pneumonia_other;run;
data copd_other;set other_201805;where copd_other=1;keep nid copd_other;run;
data ckd_other;set other_201805;where ckd_other=1;keep nid ckd_other;run;
data dementia1_other;set other_201805;where dementia1_other=1;keep nid dementia1_other;run;
data dementia2_other;set other_201805;where dementia2_other=1;keep nid dementia2_other;run;
data oldage_other;set other_201805;where oldage_other=1;keep nid oldage_other;run;
data infection_other;set other_201805;where infection_other=1;keep nid infection_other;run;
proc sort data=cancer_other nodupkey out=cancer_other201805;;by nid;run;
proc sort data=chf_other nodupkey out=chf_other201805;;by nid;run;
proc sort data=cvd_other nodupkey out=cvd_other201805;;by nid;run;
proc sort data=pneumonia_other nodupkey out=pneumonia_other201805;;by nid;run;
proc sort data=copd_other nodupkey out=copd_other201805;;by nid;run;
proc sort data=ckd_other nodupkey out=ckd_other201805;;by nid;run;
proc sort data=dementia1_other nodupkey out=dementia1_other201805;;by nid;run;
proc sort data=dementia2_other nodupkey out=dementia2_other201805;;by nid;run;
proc sort data=oldage_other nodupkey out=oldage_other201805;;by nid;run;
proc sort data=infection_other nodupkey out=infection_other201805;;by nid;run;
data other_201805;merge cancer_other201805 chf_other201805 cvd_other201805 pneumonia_other201805 copd_other201805 ckd_other201805 dementia1_other201805 dementia2_other201805 oldage_other201805 infection_other201805;by nid;run;
data other_201805;set other_201805;if dpc_day=. then dpc_day=201805;run;

data other_201806;set other;where dpc_day=201806;drop dpc_day;run;
data cancer_other;set other_201806;where cancer_other=1;keep nid cancer_other;run;
data chf_other;set other_201806;where chf_other=1;keep nid chf_other;run;
data cvd_other;set other_201806;where cvd_other=1;keep nid cvd_other;run;
data pneumonia_other;set other_201806;where pneumonia_other=1;keep nid pneumonia_other;run;
data copd_other;set other_201806;where copd_other=1;keep nid copd_other;run;
data ckd_other;set other_201806;where ckd_other=1;keep nid ckd_other;run;
data dementia1_other;set other_201806;where dementia1_other=1;keep nid dementia1_other;run;
data dementia2_other;set other_201806;where dementia2_other=1;keep nid dementia2_other;run;
data oldage_other;set other_201806;where oldage_other=1;keep nid oldage_other;run;
data infection_other;set other_201806;where infection_other=1;keep nid infection_other;run;
proc sort data=cancer_other nodupkey out=cancer_other201806;;by nid;run;
proc sort data=chf_other nodupkey out=chf_other201806;;by nid;run;
proc sort data=cvd_other nodupkey out=cvd_other201806;;by nid;run;
proc sort data=pneumonia_other nodupkey out=pneumonia_other201806;;by nid;run;
proc sort data=copd_other nodupkey out=copd_other201806;;by nid;run;
proc sort data=ckd_other nodupkey out=ckd_other201806;;by nid;run;
proc sort data=dementia1_other nodupkey out=dementia1_other201806;;by nid;run;
proc sort data=dementia2_other nodupkey out=dementia2_other201806;;by nid;run;
proc sort data=oldage_other nodupkey out=oldage_other201806;;by nid;run;
proc sort data=infection_other nodupkey out=infection_other201806;;by nid;run;
data other_201806;merge cancer_other201806 chf_other201806 cvd_other201806 pneumonia_other201806 copd_other201806 ckd_other201806 dementia1_other201806 dementia2_other201806 oldage_other201806 infection_other201806;by nid;run;
data other_201806;set other_201806;if dpc_day=. then dpc_day=201806;run;

data other_201807;set other;where dpc_day=201807;drop dpc_day;run;
data cancer_other;set other_201807;where cancer_other=1;keep nid cancer_other;run;
data chf_other;set other_201807;where chf_other=1;keep nid chf_other;run;
data cvd_other;set other_201807;where cvd_other=1;keep nid cvd_other;run;
data pneumonia_other;set other_201807;where pneumonia_other=1;keep nid pneumonia_other;run;
data copd_other;set other_201807;where copd_other=1;keep nid copd_other;run;
data ckd_other;set other_201807;where ckd_other=1;keep nid ckd_other;run;
data dementia1_other;set other_201807;where dementia1_other=1;keep nid dementia1_other;run;
data dementia2_other;set other_201807;where dementia2_other=1;keep nid dementia2_other;run;
data oldage_other;set other_201807;where oldage_other=1;keep nid oldage_other;run;
data infection_other;set other_201807;where infection_other=1;keep nid infection_other;run;
proc sort data=cancer_other nodupkey out=cancer_other201807;;by nid;run;
proc sort data=chf_other nodupkey out=chf_other201807;;by nid;run;
proc sort data=cvd_other nodupkey out=cvd_other201807;;by nid;run;
proc sort data=pneumonia_other nodupkey out=pneumonia_other201807;;by nid;run;
proc sort data=copd_other nodupkey out=copd_other201807;;by nid;run;
proc sort data=ckd_other nodupkey out=ckd_other201807;;by nid;run;
proc sort data=dementia1_other nodupkey out=dementia1_other201807;;by nid;run;
proc sort data=dementia2_other nodupkey out=dementia2_other201807;;by nid;run;
proc sort data=oldage_other nodupkey out=oldage_other201807;;by nid;run;
proc sort data=infection_other nodupkey out=infection_other201807;;by nid;run;
data other_201807;merge cancer_other201807 chf_other201807 cvd_other201807 pneumonia_other201807 copd_other201807 ckd_other201807 dementia1_other201807 dementia2_other201807 oldage_other201807 infection_other201807;by nid;run;
data other_201807;set other_201807;if dpc_day=. then dpc_day=201807;run;

data other_201808;set other;where dpc_day=201808;drop dpc_day;run;
data cancer_other;set other_201808;where cancer_other=1;keep nid cancer_other;run;
data chf_other;set other_201808;where chf_other=1;keep nid chf_other;run;
data cvd_other;set other_201808;where cvd_other=1;keep nid cvd_other;run;
data pneumonia_other;set other_201808;where pneumonia_other=1;keep nid pneumonia_other;run;
data copd_other;set other_201808;where copd_other=1;keep nid copd_other;run;
data ckd_other;set other_201808;where ckd_other=1;keep nid ckd_other;run;
data dementia1_other;set other_201808;where dementia1_other=1;keep nid dementia1_other;run;
data dementia2_other;set other_201808;where dementia2_other=1;keep nid dementia2_other;run;
data oldage_other;set other_201808;where oldage_other=1;keep nid oldage_other;run;
data infection_other;set other_201808;where infection_other=1;keep nid infection_other;run;
proc sort data=cancer_other nodupkey out=cancer_other201808;;by nid;run;
proc sort data=chf_other nodupkey out=chf_other201808;;by nid;run;
proc sort data=cvd_other nodupkey out=cvd_other201808;;by nid;run;
proc sort data=pneumonia_other nodupkey out=pneumonia_other201808;;by nid;run;
proc sort data=copd_other nodupkey out=copd_other201808;;by nid;run;
proc sort data=ckd_other nodupkey out=ckd_other201808;;by nid;run;
proc sort data=dementia1_other nodupkey out=dementia1_other201808;;by nid;run;
proc sort data=dementia2_other nodupkey out=dementia2_other201808;;by nid;run;
proc sort data=oldage_other nodupkey out=oldage_other201808;;by nid;run;
proc sort data=infection_other nodupkey out=infection_other201808;;by nid;run;
data other_201808;merge cancer_other201808 chf_other201808 cvd_other201808 pneumonia_other201808 copd_other201808 ckd_other201808 dementia1_other201808 dementia2_other201808 oldage_other201808 infection_other201808;by nid;run;
data other_201808;set other_201808;if dpc_day=. then dpc_day=201808;run;

data other_201809;set other;where dpc_day=201809;drop dpc_day;run;
data cancer_other;set other_201809;where cancer_other=1;keep nid cancer_other;run;
data chf_other;set other_201809;where chf_other=1;keep nid chf_other;run;
data cvd_other;set other_201809;where cvd_other=1;keep nid cvd_other;run;
data pneumonia_other;set other_201809;where pneumonia_other=1;keep nid pneumonia_other;run;
data copd_other;set other_201809;where copd_other=1;keep nid copd_other;run;
data ckd_other;set other_201809;where ckd_other=1;keep nid ckd_other;run;
data dementia1_other;set other_201809;where dementia1_other=1;keep nid dementia1_other;run;
data dementia2_other;set other_201809;where dementia2_other=1;keep nid dementia2_other;run;
data oldage_other;set other_201809;where oldage_other=1;keep nid oldage_other;run;
data infection_other;set other_201809;where infection_other=1;keep nid infection_other;run;
proc sort data=cancer_other nodupkey out=cancer_other201809;;by nid;run;
proc sort data=chf_other nodupkey out=chf_other201809;;by nid;run;
proc sort data=cvd_other nodupkey out=cvd_other201809;;by nid;run;
proc sort data=pneumonia_other nodupkey out=pneumonia_other201809;;by nid;run;
proc sort data=copd_other nodupkey out=copd_other201809;;by nid;run;
proc sort data=ckd_other nodupkey out=ckd_other201809;;by nid;run;
proc sort data=dementia1_other nodupkey out=dementia1_other201809;;by nid;run;
proc sort data=dementia2_other nodupkey out=dementia2_other201809;;by nid;run;
proc sort data=oldage_other nodupkey out=oldage_other201809;;by nid;run;
proc sort data=infection_other nodupkey out=infection_other201809;;by nid;run;
data other_201809;merge cancer_other201809 chf_other201809 cvd_other201809 pneumonia_other201809 copd_other201809 ckd_other201809 dementia1_other201809 dementia2_other201809 oldage_other201809 infection_other201809;by nid;run;
data other_201809;set other_201809;if dpc_day=. then dpc_day=201809;run;

data other_201810;set other;where dpc_day=201810;drop dpc_day;run;
data cancer_other;set other_201810;where cancer_other=1;keep nid cancer_other;run;
data chf_other;set other_201810;where chf_other=1;keep nid chf_other;run;
data cvd_other;set other_201810;where cvd_other=1;keep nid cvd_other;run;
data pneumonia_other;set other_201810;where pneumonia_other=1;keep nid pneumonia_other;run;
data copd_other;set other_201810;where copd_other=1;keep nid copd_other;run;
data ckd_other;set other_201810;where ckd_other=1;keep nid ckd_other;run;
data dementia1_other;set other_201810;where dementia1_other=1;keep nid dementia1_other;run;
data dementia2_other;set other_201810;where dementia2_other=1;keep nid dementia2_other;run;
data oldage_other;set other_201810;where oldage_other=1;keep nid oldage_other;run;
data infection_other;set other_201810;where infection_other=1;keep nid infection_other;run;
proc sort data=cancer_other nodupkey out=cancer_other201810;;by nid;run;
proc sort data=chf_other nodupkey out=chf_other201810;;by nid;run;
proc sort data=cvd_other nodupkey out=cvd_other201810;;by nid;run;
proc sort data=pneumonia_other nodupkey out=pneumonia_other201810;;by nid;run;
proc sort data=copd_other nodupkey out=copd_other201810;;by nid;run;
proc sort data=ckd_other nodupkey out=ckd_other201810;;by nid;run;
proc sort data=dementia1_other nodupkey out=dementia1_other201810;;by nid;run;
proc sort data=dementia2_other nodupkey out=dementia2_other201810;;by nid;run;
proc sort data=oldage_other nodupkey out=oldage_other201810;;by nid;run;
proc sort data=infection_other nodupkey out=infection_other201810;;by nid;run;
data other_201810;merge cancer_other201810 chf_other201810 cvd_other201810 pneumonia_other201810 copd_other201810 ckd_other201810 dementia1_other201810 dementia2_other201810 oldage_other201810 infection_other201810;by nid;run;
data other_201810;set other_201810;if dpc_day=. then dpc_day=201810;run;

data other_201811;set other;where dpc_day=201811;drop dpc_day;run;
data cancer_other;set other_201811;where cancer_other=1;keep nid cancer_other;run;
data chf_other;set other_201811;where chf_other=1;keep nid chf_other;run;
data cvd_other;set other_201811;where cvd_other=1;keep nid cvd_other;run;
data pneumonia_other;set other_201811;where pneumonia_other=1;keep nid pneumonia_other;run;
data copd_other;set other_201811;where copd_other=1;keep nid copd_other;run;
data ckd_other;set other_201811;where ckd_other=1;keep nid ckd_other;run;
data dementia1_other;set other_201811;where dementia1_other=1;keep nid dementia1_other;run;
data dementia2_other;set other_201811;where dementia2_other=1;keep nid dementia2_other;run;
data oldage_other;set other_201811;where oldage_other=1;keep nid oldage_other;run;
data infection_other;set other_201811;where infection_other=1;keep nid infection_other;run;
proc sort data=cancer_other nodupkey out=cancer_other201811;;by nid;run;
proc sort data=chf_other nodupkey out=chf_other201811;;by nid;run;
proc sort data=cvd_other nodupkey out=cvd_other201811;;by nid;run;
proc sort data=pneumonia_other nodupkey out=pneumonia_other201811;;by nid;run;
proc sort data=copd_other nodupkey out=copd_other201811;;by nid;run;
proc sort data=ckd_other nodupkey out=ckd_other201811;;by nid;run;
proc sort data=dementia1_other nodupkey out=dementia1_other201811;;by nid;run;
proc sort data=dementia2_other nodupkey out=dementia2_other201811;;by nid;run;
proc sort data=oldage_other nodupkey out=oldage_other201811;;by nid;run;
proc sort data=infection_other nodupkey out=infection_other201811;;by nid;run;
data other_201811;merge cancer_other201811 chf_other201811 cvd_other201811 pneumonia_other201811 copd_other201811 ckd_other201811 dementia1_other201811 dementia2_other201811 oldage_other201811 infection_other201811;by nid;run;
data other_201811;set other_201811;if dpc_day=. then dpc_day=201811;run;

data other_201812;set other;where dpc_day=201812;drop dpc_day;run;
data cancer_other;set other_201812;where cancer_other=1;keep nid cancer_other;run;
data chf_other;set other_201812;where chf_other=1;keep nid chf_other;run;
data cvd_other;set other_201812;where cvd_other=1;keep nid cvd_other;run;
data pneumonia_other;set other_201812;where pneumonia_other=1;keep nid pneumonia_other;run;
data copd_other;set other_201812;where copd_other=1;keep nid copd_other;run;
data ckd_other;set other_201812;where ckd_other=1;keep nid ckd_other;run;
data dementia1_other;set other_201812;where dementia1_other=1;keep nid dementia1_other;run;
data dementia2_other;set other_201812;where dementia2_other=1;keep nid dementia2_other;run;
data oldage_other;set other_201812;where oldage_other=1;keep nid oldage_other;run;
data infection_other;set other_201812;where infection_other=1;keep nid infection_other;run;
proc sort data=cancer_other nodupkey out=cancer_other201812;;by nid;run;
proc sort data=chf_other nodupkey out=chf_other201812;;by nid;run;
proc sort data=cvd_other nodupkey out=cvd_other201812;;by nid;run;
proc sort data=pneumonia_other nodupkey out=pneumonia_other201812;;by nid;run;
proc sort data=copd_other nodupkey out=copd_other201812;;by nid;run;
proc sort data=ckd_other nodupkey out=ckd_other201812;;by nid;run;
proc sort data=dementia1_other nodupkey out=dementia1_other201812;;by nid;run;
proc sort data=dementia2_other nodupkey out=dementia2_other201812;;by nid;run;
proc sort data=oldage_other nodupkey out=oldage_other201812;;by nid;run;
proc sort data=infection_other nodupkey out=infection_other201812;;by nid;run;
data other_201812;merge cancer_other201812 chf_other201812 cvd_other201812 pneumonia_other201812 copd_other201812 ckd_other201812 dementia1_other201812 dementia2_other201812 oldage_other201812 infection_other201812;by nid;run;
data other_201812;set other_201812;if dpc_day=. then dpc_day=201812;run;

data other_201901;set other;where dpc_day=201901;drop dpc_day;run;
data cancer_other;set other_201901;where cancer_other=1;keep nid cancer_other;run;
data chf_other;set other_201901;where chf_other=1;keep nid chf_other;run;
data cvd_other;set other_201901;where cvd_other=1;keep nid cvd_other;run;
data pneumonia_other;set other_201901;where pneumonia_other=1;keep nid pneumonia_other;run;
data copd_other;set other_201901;where copd_other=1;keep nid copd_other;run;
data ckd_other;set other_201901;where ckd_other=1;keep nid ckd_other;run;
data dementia1_other;set other_201901;where dementia1_other=1;keep nid dementia1_other;run;
data dementia2_other;set other_201901;where dementia2_other=1;keep nid dementia2_other;run;
data oldage_other;set other_201901;where oldage_other=1;keep nid oldage_other;run;
data infection_other;set other_201901;where infection_other=1;keep nid infection_other;run;
proc sort data=cancer_other nodupkey out=cancer_other201901;;by nid;run;
proc sort data=chf_other nodupkey out=chf_other201901;;by nid;run;
proc sort data=cvd_other nodupkey out=cvd_other201901;;by nid;run;
proc sort data=pneumonia_other nodupkey out=pneumonia_other201901;;by nid;run;
proc sort data=copd_other nodupkey out=copd_other201901;;by nid;run;
proc sort data=ckd_other nodupkey out=ckd_other201901;;by nid;run;
proc sort data=dementia1_other nodupkey out=dementia1_other201901;;by nid;run;
proc sort data=dementia2_other nodupkey out=dementia2_other201901;;by nid;run;
proc sort data=oldage_other nodupkey out=oldage_other201901;;by nid;run;
proc sort data=infection_other nodupkey out=infection_other201901;;by nid;run;
data other_201901;merge cancer_other201901 chf_other201901 cvd_other201901 pneumonia_other201901 copd_other201901 ckd_other201901 dementia1_other201901 dementia2_other201901 oldage_other201901 infection_other201901;by nid;run;
data other_201901;set other_201901;if dpc_day=. then dpc_day=201901;run;

data other_201902;set other;where dpc_day=201902;drop dpc_day;run;
data cancer_other;set other_201902;where cancer_other=1;keep nid cancer_other;run;
data chf_other;set other_201902;where chf_other=1;keep nid chf_other;run;
data cvd_other;set other_201902;where cvd_other=1;keep nid cvd_other;run;
data pneumonia_other;set other_201902;where pneumonia_other=1;keep nid pneumonia_other;run;
data copd_other;set other_201902;where copd_other=1;keep nid copd_other;run;
data ckd_other;set other_201902;where ckd_other=1;keep nid ckd_other;run;
data dementia1_other;set other_201902;where dementia1_other=1;keep nid dementia1_other;run;
data dementia2_other;set other_201902;where dementia2_other=1;keep nid dementia2_other;run;
data oldage_other;set other_201902;where oldage_other=1;keep nid oldage_other;run;
data infection_other;set other_201902;where infection_other=1;keep nid infection_other;run;
proc sort data=cancer_other nodupkey out=cancer_other201902;;by nid;run;
proc sort data=chf_other nodupkey out=chf_other201902;;by nid;run;
proc sort data=cvd_other nodupkey out=cvd_other201902;;by nid;run;
proc sort data=pneumonia_other nodupkey out=pneumonia_other201902;;by nid;run;
proc sort data=copd_other nodupkey out=copd_other201902;;by nid;run;
proc sort data=ckd_other nodupkey out=ckd_other201902;;by nid;run;
proc sort data=dementia1_other nodupkey out=dementia1_other201902;;by nid;run;
proc sort data=dementia2_other nodupkey out=dementia2_other201902;;by nid;run;
proc sort data=oldage_other nodupkey out=oldage_other201902;;by nid;run;
proc sort data=infection_other nodupkey out=infection_other201902;;by nid;run;
data other_201902;merge cancer_other201902 chf_other201902 cvd_other201902 pneumonia_other201902 copd_other201902 ckd_other201902 dementia1_other201902 dementia2_other201902 oldage_other201902 infection_other201902;by nid;run;
data other_201902;set other_201902;if dpc_day=. then dpc_day=201902;run;

data other_201903;set other;where dpc_day=201903;drop dpc_day;run;
data cancer_other;set other_201903;where cancer_other=1;keep nid cancer_other;run;
data chf_other;set other_201903;where chf_other=1;keep nid chf_other;run;
data cvd_other;set other_201903;where cvd_other=1;keep nid cvd_other;run;
data pneumonia_other;set other_201903;where pneumonia_other=1;keep nid pneumonia_other;run;
data copd_other;set other_201903;where copd_other=1;keep nid copd_other;run;
data ckd_other;set other_201903;where ckd_other=1;keep nid ckd_other;run;
data dementia1_other;set other_201903;where dementia1_other=1;keep nid dementia1_other;run;
data dementia2_other;set other_201903;where dementia2_other=1;keep nid dementia2_other;run;
data oldage_other;set other_201903;where oldage_other=1;keep nid oldage_other;run;
data infection_other;set other_201903;where infection_other=1;keep nid infection_other;run;
proc sort data=cancer_other nodupkey out=cancer_other201903;;by nid;run;
proc sort data=chf_other nodupkey out=chf_other201903;;by nid;run;
proc sort data=cvd_other nodupkey out=cvd_other201903;;by nid;run;
proc sort data=pneumonia_other nodupkey out=pneumonia_other201903;;by nid;run;
proc sort data=copd_other nodupkey out=copd_other201903;;by nid;run;
proc sort data=ckd_other nodupkey out=ckd_other201903;;by nid;run;
proc sort data=dementia1_other nodupkey out=dementia1_other201903;;by nid;run;
proc sort data=dementia2_other nodupkey out=dementia2_other201903;;by nid;run;
proc sort data=oldage_other nodupkey out=oldage_other201903;;by nid;run;
proc sort data=infection_other nodupkey out=infection_other201903;;by nid;run;
data other_201903;merge cancer_other201903 chf_other201903 cvd_other201903 pneumonia_other201903 copd_other201903 ckd_other201903 dementia1_other201903 dementia2_other201903 oldage_other201903 infection_other201903;by nid;run;
data other_201903;set other_201903;if dpc_day=. then dpc_day=201903;run;

data other_201904;set other;where dpc_day=201904;drop dpc_day;run;
data cancer_other;set other_201904;where cancer_other=1;keep nid cancer_other;run;
data chf_other;set other_201904;where chf_other=1;keep nid chf_other;run;
data cvd_other;set other_201904;where cvd_other=1;keep nid cvd_other;run;
data pneumonia_other;set other_201904;where pneumonia_other=1;keep nid pneumonia_other;run;
data copd_other;set other_201904;where copd_other=1;keep nid copd_other;run;
data ckd_other;set other_201904;where ckd_other=1;keep nid ckd_other;run;
data dementia1_other;set other_201904;where dementia1_other=1;keep nid dementia1_other;run;
data dementia2_other;set other_201904;where dementia2_other=1;keep nid dementia2_other;run;
data oldage_other;set other_201904;where oldage_other=1;keep nid oldage_other;run;
data infection_other;set other_201904;where infection_other=1;keep nid infection_other;run;
proc sort data=cancer_other nodupkey out=cancer_other201904;;by nid;run;
proc sort data=chf_other nodupkey out=chf_other201904;;by nid;run;
proc sort data=cvd_other nodupkey out=cvd_other201904;;by nid;run;
proc sort data=pneumonia_other nodupkey out=pneumonia_other201904;;by nid;run;
proc sort data=copd_other nodupkey out=copd_other201904;;by nid;run;
proc sort data=ckd_other nodupkey out=ckd_other201904;;by nid;run;
proc sort data=dementia1_other nodupkey out=dementia1_other201904;;by nid;run;
proc sort data=dementia2_other nodupkey out=dementia2_other201904;;by nid;run;
proc sort data=oldage_other nodupkey out=oldage_other201904;;by nid;run;
proc sort data=infection_other nodupkey out=infection_other201904;;by nid;run;
data other_201904;merge cancer_other201904 chf_other201904 cvd_other201904 pneumonia_other201904 copd_other201904 ckd_other201904 dementia1_other201904 dementia2_other201904 oldage_other201904 infection_other201904;by nid;run;
data other_201904;set other_201904;if dpc_day=. then dpc_day=201904;run;

data other_201905;set other;where dpc_day=201905;drop dpc_day;run;
data cancer_other;set other_201905;where cancer_other=1;keep nid cancer_other;run;
data chf_other;set other_201905;where chf_other=1;keep nid chf_other;run;
data cvd_other;set other_201905;where cvd_other=1;keep nid cvd_other;run;
data pneumonia_other;set other_201905;where pneumonia_other=1;keep nid pneumonia_other;run;
data copd_other;set other_201905;where copd_other=1;keep nid copd_other;run;
data ckd_other;set other_201905;where ckd_other=1;keep nid ckd_other;run;
data dementia1_other;set other_201905;where dementia1_other=1;keep nid dementia1_other;run;
data dementia2_other;set other_201905;where dementia2_other=1;keep nid dementia2_other;run;
data oldage_other;set other_201905;where oldage_other=1;keep nid oldage_other;run;
data infection_other;set other_201905;where infection_other=1;keep nid infection_other;run;
proc sort data=cancer_other nodupkey out=cancer_other201905;;by nid;run;
proc sort data=chf_other nodupkey out=chf_other201905;;by nid;run;
proc sort data=cvd_other nodupkey out=cvd_other201905;;by nid;run;
proc sort data=pneumonia_other nodupkey out=pneumonia_other201905;;by nid;run;
proc sort data=copd_other nodupkey out=copd_other201905;;by nid;run;
proc sort data=ckd_other nodupkey out=ckd_other201905;;by nid;run;
proc sort data=dementia1_other nodupkey out=dementia1_other201905;;by nid;run;
proc sort data=dementia2_other nodupkey out=dementia2_other201905;;by nid;run;
proc sort data=oldage_other nodupkey out=oldage_other201905;;by nid;run;
proc sort data=infection_other nodupkey out=infection_other201905;;by nid;run;
data other_201905;merge cancer_other201905 chf_other201905 cvd_other201905 pneumonia_other201905 copd_other201905 ckd_other201905 dementia1_other201905 dementia2_other201905 oldage_other201905 infection_other201905;by nid;run;
data other_201905;set other_201905;if dpc_day=. then dpc_day=201905;run;

data other_201906;set other;where dpc_day=201906;drop dpc_day;run;
data cancer_other;set other_201906;where cancer_other=1;keep nid cancer_other;run;
data chf_other;set other_201906;where chf_other=1;keep nid chf_other;run;
data cvd_other;set other_201906;where cvd_other=1;keep nid cvd_other;run;
data pneumonia_other;set other_201906;where pneumonia_other=1;keep nid pneumonia_other;run;
data copd_other;set other_201906;where copd_other=1;keep nid copd_other;run;
data ckd_other;set other_201906;where ckd_other=1;keep nid ckd_other;run;
data dementia1_other;set other_201906;where dementia1_other=1;keep nid dementia1_other;run;
data dementia2_other;set other_201906;where dementia2_other=1;keep nid dementia2_other;run;
data oldage_other;set other_201906;where oldage_other=1;keep nid oldage_other;run;
data infection_other;set other_201906;where infection_other=1;keep nid infection_other;run;
proc sort data=cancer_other nodupkey out=cancer_other201906;;by nid;run;
proc sort data=chf_other nodupkey out=chf_other201906;;by nid;run;
proc sort data=cvd_other nodupkey out=cvd_other201906;;by nid;run;
proc sort data=pneumonia_other nodupkey out=pneumonia_other201906;;by nid;run;
proc sort data=copd_other nodupkey out=copd_other201906;;by nid;run;
proc sort data=ckd_other nodupkey out=ckd_other201906;;by nid;run;
proc sort data=dementia1_other nodupkey out=dementia1_other201906;;by nid;run;
proc sort data=dementia2_other nodupkey out=dementia2_other201906;;by nid;run;
proc sort data=oldage_other nodupkey out=oldage_other201906;;by nid;run;
proc sort data=infection_other nodupkey out=infection_other201906;;by nid;run;
data other_201906;merge cancer_other201906 chf_other201906 cvd_other201906 pneumonia_other201906 copd_other201906 ckd_other201906 dementia1_other201906 dementia2_other201906 oldage_other201906 infection_other201906;by nid;run;
data other_201906;set other_201906;if dpc_day=. then dpc_day=201906;run;

data other_201907;set other;where dpc_day=201907;drop dpc_day;run;
data cancer_other;set other_201907;where cancer_other=1;keep nid cancer_other;run;
data chf_other;set other_201907;where chf_other=1;keep nid chf_other;run;
data cvd_other;set other_201907;where cvd_other=1;keep nid cvd_other;run;
data pneumonia_other;set other_201907;where pneumonia_other=1;keep nid pneumonia_other;run;
data copd_other;set other_201907;where copd_other=1;keep nid copd_other;run;
data ckd_other;set other_201907;where ckd_other=1;keep nid ckd_other;run;
data dementia1_other;set other_201907;where dementia1_other=1;keep nid dementia1_other;run;
data dementia2_other;set other_201907;where dementia2_other=1;keep nid dementia2_other;run;
data oldage_other;set other_201907;where oldage_other=1;keep nid oldage_other;run;
data infection_other;set other_201907;where infection_other=1;keep nid infection_other;run;
proc sort data=cancer_other nodupkey out=cancer_other201907;;by nid;run;
proc sort data=chf_other nodupkey out=chf_other201907;;by nid;run;
proc sort data=cvd_other nodupkey out=cvd_other201907;;by nid;run;
proc sort data=pneumonia_other nodupkey out=pneumonia_other201907;;by nid;run;
proc sort data=copd_other nodupkey out=copd_other201907;;by nid;run;
proc sort data=ckd_other nodupkey out=ckd_other201907;;by nid;run;
proc sort data=dementia1_other nodupkey out=dementia1_other201907;;by nid;run;
proc sort data=dementia2_other nodupkey out=dementia2_other201907;;by nid;run;
proc sort data=oldage_other nodupkey out=oldage_other201907;;by nid;run;
proc sort data=infection_other nodupkey out=infection_other201907;;by nid;run;
data other_201907;merge cancer_other201907 chf_other201907 cvd_other201907 pneumonia_other201907 copd_other201907 ckd_other201907 dementia1_other201907 dementia2_other201907 oldage_other201907 infection_other201907;by nid;run;
data other_201907;set other_201907;if dpc_day=. then dpc_day=201907;run;

data other_201908;set other;where dpc_day=201908;drop dpc_day;run;
data cancer_other;set other_201908;where cancer_other=1;keep nid cancer_other;run;
data chf_other;set other_201908;where chf_other=1;keep nid chf_other;run;
data cvd_other;set other_201908;where cvd_other=1;keep nid cvd_other;run;
data pneumonia_other;set other_201908;where pneumonia_other=1;keep nid pneumonia_other;run;
data copd_other;set other_201908;where copd_other=1;keep nid copd_other;run;
data ckd_other;set other_201908;where ckd_other=1;keep nid ckd_other;run;
data dementia1_other;set other_201908;where dementia1_other=1;keep nid dementia1_other;run;
data dementia2_other;set other_201908;where dementia2_other=1;keep nid dementia2_other;run;
data oldage_other;set other_201908;where oldage_other=1;keep nid oldage_other;run;
data infection_other;set other_201908;where infection_other=1;keep nid infection_other;run;
proc sort data=cancer_other nodupkey out=cancer_other201908;;by nid;run;
proc sort data=chf_other nodupkey out=chf_other201908;;by nid;run;
proc sort data=cvd_other nodupkey out=cvd_other201908;;by nid;run;
proc sort data=pneumonia_other nodupkey out=pneumonia_other201908;;by nid;run;
proc sort data=copd_other nodupkey out=copd_other201908;;by nid;run;
proc sort data=ckd_other nodupkey out=ckd_other201908;;by nid;run;
proc sort data=dementia1_other nodupkey out=dementia1_other201908;;by nid;run;
proc sort data=dementia2_other nodupkey out=dementia2_other201908;;by nid;run;
proc sort data=oldage_other nodupkey out=oldage_other201908;;by nid;run;
proc sort data=infection_other nodupkey out=infection_other201908;;by nid;run;
data other_201908;merge cancer_other201908 chf_other201908 cvd_other201908 pneumonia_other201908 copd_other201908 ckd_other201908 dementia1_other201908 dementia2_other201908 oldage_other201908 infection_other201908;by nid;run;
data other_201908;set other_201908;if dpc_day=. then dpc_day=201908;run;

data other_201909;set other;where dpc_day=201909;drop dpc_day;run;
data cancer_other;set other_201909;where cancer_other=1;keep nid cancer_other;run;
data chf_other;set other_201909;where chf_other=1;keep nid chf_other;run;
data cvd_other;set other_201909;where cvd_other=1;keep nid cvd_other;run;
data pneumonia_other;set other_201909;where pneumonia_other=1;keep nid pneumonia_other;run;
data copd_other;set other_201909;where copd_other=1;keep nid copd_other;run;
data ckd_other;set other_201909;where ckd_other=1;keep nid ckd_other;run;
data dementia1_other;set other_201909;where dementia1_other=1;keep nid dementia1_other;run;
data dementia2_other;set other_201909;where dementia2_other=1;keep nid dementia2_other;run;
data oldage_other;set other_201909;where oldage_other=1;keep nid oldage_other;run;
data infection_other;set other_201909;where infection_other=1;keep nid infection_other;run;
proc sort data=cancer_other nodupkey out=cancer_other201909;;by nid;run;
proc sort data=chf_other nodupkey out=chf_other201909;;by nid;run;
proc sort data=cvd_other nodupkey out=cvd_other201909;;by nid;run;
proc sort data=pneumonia_other nodupkey out=pneumonia_other201909;;by nid;run;
proc sort data=copd_other nodupkey out=copd_other201909;;by nid;run;
proc sort data=ckd_other nodupkey out=ckd_other201909;;by nid;run;
proc sort data=dementia1_other nodupkey out=dementia1_other201909;;by nid;run;
proc sort data=dementia2_other nodupkey out=dementia2_other201909;;by nid;run;
proc sort data=oldage_other nodupkey out=oldage_other201909;;by nid;run;
proc sort data=infection_other nodupkey out=infection_other201909;;by nid;run;
data other_201909;merge cancer_other201909 chf_other201909 cvd_other201909 pneumonia_other201909 copd_other201909 ckd_other201909 dementia1_other201909 dementia2_other201909 oldage_other201909 infection_other201909;by nid;run;
data other_201909;set other_201909;if dpc_day=. then dpc_day=201909;run;

data other_201910;set other;where dpc_day=201910;drop dpc_day;run;
data cancer_other;set other_201910;where cancer_other=1;keep nid cancer_other;run;
data chf_other;set other_201910;where chf_other=1;keep nid chf_other;run;
data cvd_other;set other_201910;where cvd_other=1;keep nid cvd_other;run;
data pneumonia_other;set other_201910;where pneumonia_other=1;keep nid pneumonia_other;run;
data copd_other;set other_201910;where copd_other=1;keep nid copd_other;run;
data ckd_other;set other_201910;where ckd_other=1;keep nid ckd_other;run;
data dementia1_other;set other_201910;where dementia1_other=1;keep nid dementia1_other;run;
data dementia2_other;set other_201910;where dementia2_other=1;keep nid dementia2_other;run;
data oldage_other;set other_201910;where oldage_other=1;keep nid oldage_other;run;
data infection_other;set other_201910;where infection_other=1;keep nid infection_other;run;
proc sort data=cancer_other nodupkey out=cancer_other201910;;by nid;run;
proc sort data=chf_other nodupkey out=chf_other201910;;by nid;run;
proc sort data=cvd_other nodupkey out=cvd_other201910;;by nid;run;
proc sort data=pneumonia_other nodupkey out=pneumonia_other201910;;by nid;run;
proc sort data=copd_other nodupkey out=copd_other201910;;by nid;run;
proc sort data=ckd_other nodupkey out=ckd_other201910;;by nid;run;
proc sort data=dementia1_other nodupkey out=dementia1_other201910;;by nid;run;
proc sort data=dementia2_other nodupkey out=dementia2_other201910;;by nid;run;
proc sort data=oldage_other nodupkey out=oldage_other201910;;by nid;run;
proc sort data=infection_other nodupkey out=infection_other201910;;by nid;run;
data other_201910;merge cancer_other201910 chf_other201910 cvd_other201910 pneumonia_other201910 copd_other201910 ckd_other201910 dementia1_other201910 dementia2_other201910 oldage_other201910 infection_other201910;by nid;run;
data other_201910;set other_201910;if dpc_day=. then dpc_day=201910;run;

data other_201911;set other;where dpc_day=201911;drop dpc_day;run;
data cancer_other;set other_201911;where cancer_other=1;keep nid cancer_other;run;
data chf_other;set other_201911;where chf_other=1;keep nid chf_other;run;
data cvd_other;set other_201911;where cvd_other=1;keep nid cvd_other;run;
data pneumonia_other;set other_201911;where pneumonia_other=1;keep nid pneumonia_other;run;
data copd_other;set other_201911;where copd_other=1;keep nid copd_other;run;
data ckd_other;set other_201911;where ckd_other=1;keep nid ckd_other;run;
data dementia1_other;set other_201911;where dementia1_other=1;keep nid dementia1_other;run;
data dementia2_other;set other_201911;where dementia2_other=1;keep nid dementia2_other;run;
data oldage_other;set other_201911;where oldage_other=1;keep nid oldage_other;run;
data infection_other;set other_201911;where infection_other=1;keep nid infection_other;run;
proc sort data=cancer_other nodupkey out=cancer_other201911;;by nid;run;
proc sort data=chf_other nodupkey out=chf_other201911;;by nid;run;
proc sort data=cvd_other nodupkey out=cvd_other201911;;by nid;run;
proc sort data=pneumonia_other nodupkey out=pneumonia_other201911;;by nid;run;
proc sort data=copd_other nodupkey out=copd_other201911;;by nid;run;
proc sort data=ckd_other nodupkey out=ckd_other201911;;by nid;run;
proc sort data=dementia1_other nodupkey out=dementia1_other201911;;by nid;run;
proc sort data=dementia2_other nodupkey out=dementia2_other201911;;by nid;run;
proc sort data=oldage_other nodupkey out=oldage_other201911;;by nid;run;
proc sort data=infection_other nodupkey out=infection_other201911;;by nid;run;
data other_201911;merge cancer_other201911 chf_other201911 cvd_other201911 pneumonia_other201911 copd_other201911 ckd_other201911 dementia1_other201911 dementia2_other201911 oldage_other201911 infection_other201911;by nid;run;
data other_201911;set other_201911;if dpc_day=. then dpc_day=201911;run;

data other_201912;set other;where dpc_day=201912;drop dpc_day;run;
data cancer_other;set other_201912;where cancer_other=1;keep nid cancer_other;run;
data chf_other;set other_201912;where chf_other=1;keep nid chf_other;run;
data cvd_other;set other_201912;where cvd_other=1;keep nid cvd_other;run;
data pneumonia_other;set other_201912;where pneumonia_other=1;keep nid pneumonia_other;run;
data copd_other;set other_201912;where copd_other=1;keep nid copd_other;run;
data ckd_other;set other_201912;where ckd_other=1;keep nid ckd_other;run;
data dementia1_other;set other_201912;where dementia1_other=1;keep nid dementia1_other;run;
data dementia2_other;set other_201912;where dementia2_other=1;keep nid dementia2_other;run;
data oldage_other;set other_201912;where oldage_other=1;keep nid oldage_other;run;
data infection_other;set other_201912;where infection_other=1;keep nid infection_other;run;
proc sort data=cancer_other nodupkey out=cancer_other201912;;by nid;run;
proc sort data=chf_other nodupkey out=chf_other201912;;by nid;run;
proc sort data=cvd_other nodupkey out=cvd_other201912;;by nid;run;
proc sort data=pneumonia_other nodupkey out=pneumonia_other201912;;by nid;run;
proc sort data=copd_other nodupkey out=copd_other201912;;by nid;run;
proc sort data=ckd_other nodupkey out=ckd_other201912;;by nid;run;
proc sort data=dementia1_other nodupkey out=dementia1_other201912;;by nid;run;
proc sort data=dementia2_other nodupkey out=dementia2_other201912;;by nid;run;
proc sort data=oldage_other nodupkey out=oldage_other201912;;by nid;run;
proc sort data=infection_other nodupkey out=infection_other201912;;by nid;run;
data other_201912;merge cancer_other201912 chf_other201912 cvd_other201912 pneumonia_other201912 copd_other201912 ckd_other201912 dementia1_other201912 dementia2_other201912 oldage_other201912 infection_other201912;by nid;run;
data other_201912;set other_201912;if dpc_day=. then dpc_day=201912;run;

data other_202001;set other;where dpc_day=202001;drop dpc_day;run;
data cancer_other;set other_202001;where cancer_other=1;keep nid cancer_other;run;
data chf_other;set other_202001;where chf_other=1;keep nid chf_other;run;
data cvd_other;set other_202001;where cvd_other=1;keep nid cvd_other;run;
data pneumonia_other;set other_202001;where pneumonia_other=1;keep nid pneumonia_other;run;
data copd_other;set other_202001;where copd_other=1;keep nid copd_other;run;
data ckd_other;set other_202001;where ckd_other=1;keep nid ckd_other;run;
data dementia1_other;set other_202001;where dementia1_other=1;keep nid dementia1_other;run;
data dementia2_other;set other_202001;where dementia2_other=1;keep nid dementia2_other;run;
data oldage_other;set other_202001;where oldage_other=1;keep nid oldage_other;run;
data infection_other;set other_202001;where infection_other=1;keep nid infection_other;run;
proc sort data=cancer_other nodupkey out=cancer_other202001;;by nid;run;
proc sort data=chf_other nodupkey out=chf_other202001;;by nid;run;
proc sort data=cvd_other nodupkey out=cvd_other202001;;by nid;run;
proc sort data=pneumonia_other nodupkey out=pneumonia_other202001;;by nid;run;
proc sort data=copd_other nodupkey out=copd_other202001;;by nid;run;
proc sort data=ckd_other nodupkey out=ckd_other202001;;by nid;run;
proc sort data=dementia1_other nodupkey out=dementia1_other202001;;by nid;run;
proc sort data=dementia2_other nodupkey out=dementia2_other202001;;by nid;run;
proc sort data=oldage_other nodupkey out=oldage_other202001;;by nid;run;
proc sort data=infection_other nodupkey out=infection_other202001;;by nid;run;
data other_202001;merge cancer_other202001 chf_other202001 cvd_other202001 pneumonia_other202001 copd_other202001 ckd_other202001 dementia1_other202001 dementia2_other202001 oldage_other202001 infection_other202001;by nid;run;
data other_202001;set other_202001;if dpc_day=. then dpc_day=202001;run;


data other_tenki;set other_201801-other_201812 other_201901-other_201912 other_202001;run;
proc sort data=other_tenki;by nid;run;
data other_tenki;format nid dpc_day;set other_tenki;run;

data dpc_sb;merge main_tenki most_tenki opp_tenki second_tenki other_tenki;by nid dpc_day;run;

/*BUR[h*/
/*d¡í*/
data dpc_bu_import2;set dpc_bu_import;
if tenki_d in(6,7) then tenki_dpc=1;
if tenki_dpc=. then tenki_dpc=0;
if year=2018 and month=1 then dpc_day=201801;
if year=2018 and month=2 then dpc_day=201802;
if year=2018 and month=3 then dpc_day=201803;
if year=2018 and month=4 then dpc_day=201804;
if year=2018 and month=5 then dpc_day=201805;
if year=2018 and month=6 then dpc_day=201806;
if year=2018 and month=7 then dpc_day=201807;
if year=2018 and month=8 then dpc_day=201808;
if year=2018 and month=9 then dpc_day=201809;
if year=2018 and month=10 then dpc_day=201810;
if year=2018 and month=11 then dpc_day=201811;
if year=2018 and month=12 then dpc_day=201812;
if year=2019 and month=1 then dpc_day=201901;
if year=2019 and month=2 then dpc_day=201902;
if year=2019 and month=3 then dpc_day=201903;
if year=2019 and month=4 then dpc_day=201904;
if year=2019 and month=5 then dpc_day=201905;
if year=2019 and month=6 then dpc_day=201906;
if year=2019 and month=7 then dpc_day=201907;
if year=2019 and month=8 then dpc_day=201908;
if year=2019 and month=9 then dpc_day=201909;
if year=2019 and month=10 then dpc_day=201910;
if year=2019 and month=11 then dpc_day=201911;
if year=2019 and month=12 then dpc_day=201912;
if year=2020 and month=1 then dpc_day=202001;
drop year month tenki_d;run;
data bu_201801;set dpc_bu_import2;where dpc_day=201801;drop dpc_day;run;
proc sort data=bu_201801 nodupkey out=bu_201801;;by nid;run;
data bu_201801;set bu_201801;if dpc_day=. then dpc_day=201801;run;

data bu_201802;set dpc_bu_import2;where dpc_day=201802;drop dpc_day;run;
proc sort data=bu_201802 nodupkey out=bu_201802;;by nid;run;
data bu_201802;set bu_201802;if dpc_day=. then dpc_day=201802;run;

data bu_201803;set dpc_bu_import2;where dpc_day=201803;drop dpc_day;run;
proc sort data=bu_201803 nodupkey out=bu_201803;;by nid;run;
data bu_201803;set bu_201803;if dpc_day=. then dpc_day=201803;run;

data bu_201804;set dpc_bu_import2;where dpc_day=201804;drop dpc_day;run;
proc sort data=bu_201804 nodupkey out=bu_201804;;by nid;run;
data bu_201804;set bu_201804;if dpc_day=. then dpc_day=201804;run;

data bu_201805;set dpc_bu_import2;where dpc_day=201805;drop dpc_day;run;
proc sort data=bu_201805 nodupkey out=bu_201805;;by nid;run;
data bu_201805;set bu_201805;if dpc_day=. then dpc_day=201805;run;

data bu_201806;set dpc_bu_import2;where dpc_day=201806;drop dpc_day;run;
proc sort data=bu_201806 nodupkey out=bu_201806;;by nid;run;
data bu_201806;set bu_201806;if dpc_day=. then dpc_day=201806;run;

data bu_201807;set dpc_bu_import2;where dpc_day=201807;drop dpc_day;run;
proc sort data=bu_201807 nodupkey out=bu_201807;;by nid;run;
data bu_201807;set bu_201807;if dpc_day=. then dpc_day=201807;run;

data bu_201808;set dpc_bu_import2;where dpc_day=201808;drop dpc_day;run;
proc sort data=bu_201808 nodupkey out=bu_201808;;by nid;run;
data bu_201808;set bu_201808;if dpc_day=. then dpc_day=201808;run;

data bu_201809;set dpc_bu_import2;where dpc_day=201809;drop dpc_day;run;
proc sort data=bu_201809 nodupkey out=bu_201809;;by nid;run;
data bu_201809;set bu_201809;if dpc_day=. then dpc_day=201809;run;

data bu_201810;set dpc_bu_import2;where dpc_day=201810;drop dpc_day;run;
proc sort data=bu_201810 nodupkey out=bu_201810;;by nid;run;
data bu_201810;set bu_201810;if dpc_day=. then dpc_day=201810;run;

data bu_201811;set dpc_bu_import2;where dpc_day=201811;drop dpc_day;run;
proc sort data=bu_201811 nodupkey out=bu_201811;;by nid;run;
data bu_201811;set bu_201811;if dpc_day=. then dpc_day=201811;run;

data bu_201812;set dpc_bu_import2;where dpc_day=201812;drop dpc_day;run;
proc sort data=bu_201812 nodupkey out=bu_201812;;by nid;run;
data bu_201812;set bu_201812;if dpc_day=. then dpc_day=201812;run;

data bu_201901;set dpc_bu_import2;where dpc_day=201901;drop dpc_day;run;
proc sort data=bu_201901 nodupkey out=bu_201901;;by nid;run;
data bu_201901;set bu_201901;if dpc_day=. then dpc_day=201901;run;

data bu_201902;set dpc_bu_import2;where dpc_day=201902;drop dpc_day;run;
proc sort data=bu_201902 nodupkey out=bu_201902;;by nid;run;
data bu_201902;set bu_201902;if dpc_day=. then dpc_day=201902;run;

data bu_201903;set dpc_bu_import2;where dpc_day=201903;drop dpc_day;run;
proc sort data=bu_201903 nodupkey out=bu_201903;;by nid;run;
data bu_201903;set bu_201903;if dpc_day=. then dpc_day=201903;run;

data bu_201904;set dpc_bu_import2;where dpc_day=201904;drop dpc_day;run;
proc sort data=bu_201904 nodupkey out=bu_201904;;by nid;run;
data bu_201904;set bu_201904;if dpc_day=. then dpc_day=201904;run;

data bu_201905;set dpc_bu_import2;where dpc_day=201905;drop dpc_day;run;
proc sort data=bu_201905 nodupkey out=bu_201905;;by nid;run;
data bu_201905;set bu_201905;if dpc_day=. then dpc_day=201905;run;

data bu_201906;set dpc_bu_import2;where dpc_day=201906;drop dpc_day;run;
proc sort data=bu_201906 nodupkey out=bu_201906;;by nid;run;
data bu_201906;set bu_201906;if dpc_day=. then dpc_day=201906;run;

data bu_201907;set dpc_bu_import2;where dpc_day=201907;drop dpc_day;run;
proc sort data=bu_201907 nodupkey out=bu_201907;;by nid;run;
data bu_201907;set bu_201907;if dpc_day=. then dpc_day=201907;run;

data bu_201908;set dpc_bu_import2;where dpc_day=201908;drop dpc_day;run;
proc sort data=bu_201908 nodupkey out=bu_201908;;by nid;run;
data bu_201908;set bu_201908;if dpc_day=. then dpc_day=201908;run;

data bu_201909;set dpc_bu_import2;where dpc_day=201909;drop dpc_day;run;
proc sort data=bu_201909 nodupkey out=bu_201909;;by nid;run;
data bu_201909;set bu_201909;if dpc_day=. then dpc_day=201909;run;

data bu_201910;set dpc_bu_import2;where dpc_day=201910;drop dpc_day;run;
proc sort data=bu_201910 nodupkey out=bu_201910;;by nid;run;
data bu_201910;set bu_201910;if dpc_day=. then dpc_day=201910;run;

data bu_201911;set dpc_bu_import2;where dpc_day=201911;drop dpc_day;run;
proc sort data=bu_201911 nodupkey out=bu_201911;;by nid;run;
data bu_201911;set bu_201911;if dpc_day=. then dpc_day=201911;run;

data bu_201912;set dpc_bu_import2;where dpc_day=201912;drop dpc_day;run;
proc sort data=bu_201912 nodupkey out=bu_201912;;by nid;run;
data bu_201912;set bu_201912;if dpc_day=. then dpc_day=201912;run;

data bu_202001;set dpc_bu_import2;where dpc_day=202001;drop dpc_day;run;
proc sort data=bu_202001 nodupkey out=bu_202001;;by nid;run;
data bu_202001;set bu_202001;if dpc_day=. then dpc_day=202001;run;

data bu;set bu_201801-bu_201812 bu_201901-bu_201912 bu_202001;run;
/*SBÆmerge*/
proc sort data=dpc_sb;by nid dpc_day;run;
proc sort data=bu;by nid dpc_day;run;
data dpc;merge dpc_sb bu;by nid dpc_day;run;


/*ÎÛÒXgÌÝÂ­é*/
/*SB*/
data dpc_sb_import2;set dpc_sb_import;
if year=2018 and month=1 then dpc_day=201801;
if year=2018 and month=2 then dpc_day=201802;
if year=2018 and month=3 then dpc_day=201803;
if year=2018 and month=4 then dpc_day=201804;
if year=2018 and month=5 then dpc_day=201805;
if year=2018 and month=6 then dpc_day=201806;
if year=2018 and month=7 then dpc_day=201807;
if year=2018 and month=8 then dpc_day=201808;
if year=2018 and month=9 then dpc_day=201809;
if year=2018 and month=10 then dpc_day=201810;
if year=2018 and month=11 then dpc_day=201811;
if year=2018 and month=12 then dpc_day=201812;
if year=2019 and month=1 then dpc_day=201901;
if year=2019 and month=2 then dpc_day=201902;
if year=2019 and month=3 then dpc_day=201903;
if year=2019 and month=4 then dpc_day=201904;
if year=2019 and month=5 then dpc_day=201905;
if year=2019 and month=6 then dpc_day=201906;
if year=2019 and month=7 then dpc_day=201907;
if year=2019 and month=8 then dpc_day=201908;
if year=2019 and month=9 then dpc_day=201909;
if year=2019 and month=10 then dpc_day=201910;
if year=2019 and month=11 then dpc_day=201911;
if year=2019 and month=12 then dpc_day=201912;
if year=2020 and month=1 then dpc_day=202001;
keep nid dpc_day;run;
data o1_201801;set dpc_sb_import2;where dpc_day=201801;drop dpc_day;run;
proc sort data=o1_201801 nodupkey out=other1_201801;;by nid;run;
data other1_201801;set other1_201801;if dpc_day=. then dpc_day=201801;run;

data o1_201802;set dpc_sb_import2;where dpc_day=201802;drop dpc_day;run;
proc sort data=o1_201802 nodupkey out=other1_201802;;by nid;run;
data other1_201802;set other1_201802;if dpc_day=. then dpc_day=201802;run;

data o1_201803;set dpc_sb_import2;where dpc_day=201803;drop dpc_day;run;
proc sort data=o1_201803 nodupkey out=other1_201803;;by nid;run;
data other1_201803;set other1_201803;if dpc_day=. then dpc_day=201803;run;

data o1_201804;set dpc_sb_import2;where dpc_day=201804;drop dpc_day;run;
proc sort data=o1_201804 nodupkey out=other1_201804;;by nid;run;
data other1_201804;set other1_201804;if dpc_day=. then dpc_day=201804;run;

data o1_201805;set dpc_sb_import2;where dpc_day=201805;drop dpc_day;run;
proc sort data=o1_201805 nodupkey out=other1_201805;;by nid;run;
data other1_201805;set other1_201805;if dpc_day=. then dpc_day=201805;run;

data o1_201806;set dpc_sb_import2;where dpc_day=201806;drop dpc_day;run;
proc sort data=o1_201806 nodupkey out=other1_201806;;by nid;run;
data other1_201806;set other1_201806;if dpc_day=. then dpc_day=201806;run;

data o1_201807;set dpc_sb_import2;where dpc_day=201807;drop dpc_day;run;
proc sort data=o1_201807 nodupkey out=other1_201807;;by nid;run;
data other1_201807;set other1_201807;if dpc_day=. then dpc_day=201807;run;

data o1_201808;set dpc_sb_import2;where dpc_day=201808;drop dpc_day;run;
proc sort data=o1_201808 nodupkey out=other1_201808;;by nid;run;
data other1_201808;set other1_201808;if dpc_day=. then dpc_day=201808;run;

data o1_201809;set dpc_sb_import2;where dpc_day=201809;drop dpc_day;run;
proc sort data=o1_201809 nodupkey out=other1_201809;;by nid;run;
data other1_201809;set other1_201809;if dpc_day=. then dpc_day=201809;run;

data o1_201810;set dpc_sb_import2;where dpc_day=201810;drop dpc_day;run;
proc sort data=o1_201810 nodupkey out=other1_201810;;by nid;run;
data other1_201810;set other1_201810;if dpc_day=. then dpc_day=201810;run;

data o1_201811;set dpc_sb_import2;where dpc_day=201811;drop dpc_day;run;
proc sort data=o1_201811 nodupkey out=other1_201811;;by nid;run;
data other1_201811;set other1_201811;if dpc_day=. then dpc_day=201811;run;

data o1_201812;set dpc_sb_import2;where dpc_day=201812;drop dpc_day;run;
proc sort data=o1_201812 nodupkey out=other1_201812;;by nid;run;
data other1_201812;set other1_201812;if dpc_day=. then dpc_day=201812;run;

data o1_201901;set dpc_sb_import2;where dpc_day=201901;drop dpc_day;run;
proc sort data=o1_201901 nodupkey out=other1_201901;;by nid;run;
data other1_201901;set other1_201901;if dpc_day=. then dpc_day=201901;run;

data o1_201902;set dpc_sb_import2;where dpc_day=201902;drop dpc_day;run;
proc sort data=o1_201902 nodupkey out=other1_201902;;by nid;run;
data other1_201902;set other1_201902;if dpc_day=. then dpc_day=201902;run;

data o1_201903;set dpc_sb_import2;where dpc_day=201903;drop dpc_day;run;
proc sort data=o1_201903 nodupkey out=other1_201903;;by nid;run;
data other1_201903;set other1_201903;if dpc_day=. then dpc_day=201903;run;

data o1_201904;set dpc_sb_import2;where dpc_day=201904;drop dpc_day;run;
proc sort data=o1_201904 nodupkey out=other1_201904;;by nid;run;
data other1_201904;set other1_201904;if dpc_day=. then dpc_day=201904;run;

data o1_201905;set dpc_sb_import2;where dpc_day=201905;drop dpc_day;run;
proc sort data=o1_201905 nodupkey out=other1_201905;;by nid;run;
data other1_201905;set other1_201905;if dpc_day=. then dpc_day=201905;run;

data o1_201906;set dpc_sb_import2;where dpc_day=201906;drop dpc_day;run;
proc sort data=o1_201906 nodupkey out=other1_201906;;by nid;run;
data other1_201906;set other1_201906;if dpc_day=. then dpc_day=201906;run;

data o1_201907;set dpc_sb_import2;where dpc_day=201907;drop dpc_day;run;
proc sort data=o1_201907 nodupkey out=other1_201907;;by nid;run;
data other1_201907;set other1_201907;if dpc_day=. then dpc_day=201907;run;

data o1_201908;set dpc_sb_import2;where dpc_day=201908;drop dpc_day;run;
proc sort data=o1_201908 nodupkey out=other1_201908;;by nid;run;
data other1_201908;set other1_201908;if dpc_day=. then dpc_day=201908;run;

data o1_201909;set dpc_sb_import2;where dpc_day=201909;drop dpc_day;run;
proc sort data=o1_201909 nodupkey out=other1_201909;;by nid;run;
data other1_201909;set other1_201909;if dpc_day=. then dpc_day=201909;run;

data o1_201910;set dpc_sb_import2;where dpc_day=201910;drop dpc_day;run;
proc sort data=o1_201910 nodupkey out=other1_201910;;by nid;run;
data other1_201910;set other1_201910;if dpc_day=. then dpc_day=201910;run;

data o1_201911;set dpc_sb_import2;where dpc_day=201911;drop dpc_day;run;
proc sort data=o1_201911 nodupkey out=other1_201911;;by nid;run;
data other1_201911;set other1_201911;if dpc_day=. then dpc_day=201911;run;

data o1_201912;set dpc_sb_import2;where dpc_day=201912;drop dpc_day;run;
proc sort data=o1_201912 nodupkey out=other1_201912;;by nid;run;
data other1_201912;set other1_201912;if dpc_day=. then dpc_day=201912;run;

data o1_202001;set dpc_sb_import2;where dpc_day=202001;drop dpc_day;run;
proc sort data=o1_202001 nodupkey out=other1_202001;;by nid;run;
data other1_202001;set other1_202001;if dpc_day=. then dpc_day=202001;run;

data other1;set other1_201801-other1_201812 other1_201901-other1_201912 other1_202001;run;

/*BU*/
data dpc_bu_import2;set dpc_bu_import;
if tenki_d in(6,7) then tenki_dpc=1;
if tenki_dpc=. then tenki_dpc=0;
if year=2018 and month=1 then dpc_day=201801;
if year=2018 and month=2 then dpc_day=201802;
if year=2018 and month=3 then dpc_day=201803;
if year=2018 and month=4 then dpc_day=201804;
if year=2018 and month=5 then dpc_day=201805;
if year=2018 and month=6 then dpc_day=201806;
if year=2018 and month=7 then dpc_day=201807;
if year=2018 and month=8 then dpc_day=201808;
if year=2018 and month=9 then dpc_day=201809;
if year=2018 and month=10 then dpc_day=201810;
if year=2018 and month=11 then dpc_day=201811;
if year=2018 and month=12 then dpc_day=201812;
if year=2019 and month=1 then dpc_day=201901;
if year=2019 and month=2 then dpc_day=201902;
if year=2019 and month=3 then dpc_day=201903;
if year=2019 and month=4 then dpc_day=201904;
if year=2019 and month=5 then dpc_day=201905;
if year=2019 and month=6 then dpc_day=201906;
if year=2019 and month=7 then dpc_day=201907;
if year=2019 and month=8 then dpc_day=201908;
if year=2019 and month=9 then dpc_day=201909;
if year=2019 and month=10 then dpc_day=201910;
if year=2019 and month=11 then dpc_day=201911;
if year=2019 and month=12 then dpc_day=201912;
if year=2020 and month=1 then dpc_day=202001;
drop year month tenki_d;run;
data o2_201801;set dpc_bu_import2;where dpc_day=201801;drop dpc_day;run;
proc sort data=o2_201801 nodupkey out=other2_201801;;by nid;run;
data other2_201801;set other2_201801;if dpc_day=. then dpc_day=201801;run;

data o2_201802;set dpc_bu_import2;where dpc_day=201802;drop dpc_day;run;
proc sort data=o2_201802 nodupkey out=other2_201802;;by nid;run;
data other2_201802;set other2_201802;if dpc_day=. then dpc_day=201802;run;

data o2_201803;set dpc_bu_import2;where dpc_day=201803;drop dpc_day;run;
proc sort data=o2_201803 nodupkey out=other2_201803;;by nid;run;
data other2_201803;set other2_201803;if dpc_day=. then dpc_day=201803;run;

data o2_201804;set dpc_bu_import2;where dpc_day=201804;drop dpc_day;run;
proc sort data=o2_201804 nodupkey out=other2_201804;;by nid;run;
data other2_201804;set other2_201804;if dpc_day=. then dpc_day=201804;run;

data o2_201805;set dpc_bu_import2;where dpc_day=201805;drop dpc_day;run;
proc sort data=o2_201805 nodupkey out=other2_201805;;by nid;run;
data other2_201805;set other2_201805;if dpc_day=. then dpc_day=201805;run;

data o2_201806;set dpc_bu_import2;where dpc_day=201806;drop dpc_day;run;
proc sort data=o2_201806 nodupkey out=other2_201806;;by nid;run;
data other2_201806;set other2_201806;if dpc_day=. then dpc_day=201806;run;

data o2_201807;set dpc_bu_import2;where dpc_day=201807;drop dpc_day;run;
proc sort data=o2_201807 nodupkey out=other2_201807;;by nid;run;
data other2_201807;set other2_201807;if dpc_day=. then dpc_day=201807;run;

data o2_201808;set dpc_bu_import2;where dpc_day=201808;drop dpc_day;run;
proc sort data=o2_201808 nodupkey out=other2_201808;;by nid;run;
data other2_201808;set other2_201808;if dpc_day=. then dpc_day=201808;run;

data o2_201809;set dpc_bu_import2;where dpc_day=201809;drop dpc_day;run;
proc sort data=o2_201809 nodupkey out=other2_201809;;by nid;run;
data other2_201809;set other2_201809;if dpc_day=. then dpc_day=201809;run;

data o2_201810;set dpc_bu_import2;where dpc_day=201810;drop dpc_day;run;
proc sort data=o2_201810 nodupkey out=other2_201810;;by nid;run;
data other2_201810;set other2_201810;if dpc_day=. then dpc_day=201810;run;

data o2_201811;set dpc_bu_import2;where dpc_day=201811;drop dpc_day;run;
proc sort data=o2_201811 nodupkey out=other2_201811;;by nid;run;
data other2_201811;set other2_201811;if dpc_day=. then dpc_day=201811;run;

data o2_201812;set dpc_bu_import2;where dpc_day=201812;drop dpc_day;run;
proc sort data=o2_201812 nodupkey out=other2_201812;;by nid;run;
data other2_201812;set other2_201812;if dpc_day=. then dpc_day=201812;run;

data o2_201901;set dpc_bu_import2;where dpc_day=201901;drop dpc_day;run;
proc sort data=o2_201901 nodupkey out=other2_201901;;by nid;run;
data other2_201901;set other2_201901;if dpc_day=. then dpc_day=201901;run;

data o2_201902;set dpc_bu_import2;where dpc_day=201902;drop dpc_day;run;
proc sort data=o2_201902 nodupkey out=other2_201902;;by nid;run;
data other2_201902;set other2_201902;if dpc_day=. then dpc_day=201902;run;

data o2_201903;set dpc_bu_import2;where dpc_day=201903;drop dpc_day;run;
proc sort data=o2_201903 nodupkey out=other2_201903;;by nid;run;
data other2_201903;set other2_201903;if dpc_day=. then dpc_day=201903;run;

data o2_201904;set dpc_bu_import2;where dpc_day=201904;drop dpc_day;run;
proc sort data=o2_201904 nodupkey out=other2_201904;;by nid;run;
data other2_201904;set other2_201904;if dpc_day=. then dpc_day=201904;run;

data o2_201905;set dpc_bu_import2;where dpc_day=201905;drop dpc_day;run;
proc sort data=o2_201905 nodupkey out=other2_201905;;by nid;run;
data other2_201905;set other2_201905;if dpc_day=. then dpc_day=201905;run;

data o2_201906;set dpc_bu_import2;where dpc_day=201906;drop dpc_day;run;
proc sort data=o2_201906 nodupkey out=other2_201906;;by nid;run;
data other2_201906;set other2_201906;if dpc_day=. then dpc_day=201906;run;

data o2_201907;set dpc_bu_import2;where dpc_day=201907;drop dpc_day;run;
proc sort data=o2_201907 nodupkey out=other2_201907;;by nid;run;
data other2_201907;set other2_201907;if dpc_day=. then dpc_day=201907;run;

data o2_201908;set dpc_bu_import2;where dpc_day=201908;drop dpc_day;run;
proc sort data=o2_201908 nodupkey out=other2_201908;;by nid;run;
data other2_201908;set other2_201908;if dpc_day=. then dpc_day=201908;run;

data o2_201909;set dpc_bu_import2;where dpc_day=201909;drop dpc_day;run;
proc sort data=o2_201909 nodupkey out=other2_201909;;by nid;run;
data other2_201909;set other2_201909;if dpc_day=. then dpc_day=201909;run;

data o2_201910;set dpc_bu_import2;where dpc_day=201910;drop dpc_day;run;
proc sort data=o2_201910 nodupkey out=other2_201910;;by nid;run;
data other2_201910;set other2_201910;if dpc_day=. then dpc_day=201910;run;

data o2_201911;set dpc_bu_import2;where dpc_day=201911;drop dpc_day;run;
proc sort data=o2_201911 nodupkey out=other2_201911;;by nid;run;
data other2_201911;set other2_201911;if dpc_day=. then dpc_day=201911;run;

data o2_201912;set dpc_bu_import2;where dpc_day=201912;drop dpc_day;run;
proc sort data=o2_201912 nodupkey out=other2_201912;;by nid;run;
data other2_201912;set other2_201912;if dpc_day=. then dpc_day=201912;run;

data o2_202001;set dpc_bu_import2;where dpc_day=202001;drop dpc_day;run;
proc sort data=o2_202001 nodupkey out=other2_202001;;by nid;run;
data other2_202001;set other2_202001;if dpc_day=. then dpc_day=202001;run;

data other2;set other2_201801-other2_201812 other2_201901-other2_201912 other2_202001;run;

proc sort data=other1;by nid dpc_day;run;
proc sort data=other2;by nid dpc_day;run;
data other;merge other1 other2;by nid dpc_day;run;


/*Ë*/
/*0F]ASÈOA1F]ASA9FBUR[hÈµ*/
data dpc;set dpc;if tenki_dpc=. then tenki_dpc=9;run;
data other;set other;if tenki_dpc=. then tenki_dpc=9;run;
proc sort data=other;by nid  dpc_day tenki_dpc;run;
proc sort data=dpc;by nid dpc_day tenki_dpc;run;
data dpc_patient;merge dpc other;by nid  dpc_day tenki_dpc;run;
data dpc_patient;format nid dpc_day tenki_dpc;set dpc_patient;run;


/*SffÆË*/
/*S]A*/
data dt6;set dt5;;icd_ft=substr(icd10,1,1);icd_nm=substr(icd10,2,2);run;
data dt6;set dt6;icd_2=input(icd_nm,best.);drop icd_nm;run;
data dt6;set dt6;
if icd_ft='C'  and 00<=icd_2<=97 then cancer_c=1;
if icd_ft='I' and 01<=icd_2<=02 then  chf_c=1;
if icd_ft='I' and 05<=icd_2<=09 then  chf_c=1;
if icd_ft='I' and 20<=icd_2<=52 then  chf_c=1;
if icd_ft='I' and 60<=icd_2<=69 then  cvd_c=1;
if icd_ft='J' and 12<=icd_2<=18 then  pneumonia_c=1;
if icd_ft='J' and 41<=icd_2<=44 then  copd_c=1;
if icd_ft='N' and 17<=icd_2<=19 then  ckd_c=1;
if icd_ft='R' and icd_2=54 then  oldage_c=1;
if icd_ft='F' and 01<=icd_2<=03 then  dementia1_c=1;
if icd_ft='G' and icd_2=30 then  dementia2_c=1;
if icd_ft='A' and 00<=icd_2<=99 then  infection_c=1;
if icd_ft='B' and 00<=icd_2<=99 then  infection_c=1;
run;
data dt7;set dt6;drop tekikaku icd10 causekbn icd_ft icd_2;run;
data dpc_ng;merge dt7 dpc_patient;by nid;if age=. then delete;if dpc_day=. then delete;run;
/*hospital=2i¼åjrekbn=2iDPCj*/
data dpc_ng;set dpc_ng;if hospital=. then hospital=2;if rekbn=. then rekbn=2;run;
data dpc_ng;format nid age dday dpc_day tenki_dpc rekbn hospital;set dpc_ng;run;
/*1i¾³Lj9i¾³ÈµjðÂ¯é*/
data dpc_ng;set dpc_ng;
if cancer_c=. then cancer_c=9;
if chf_c=. then chf_c=9;
if cvd_c=. then cvd_c=9;
if pneumonia_c=. then pneumonia_c=9;
if copd_c=. then copd_c=9;
if ckd_c=. then ckd_c=9;
if oldage_c=. then oldage_c=9;
if dementia1_c=. then dementia1_c=9;
if dementia2_c=. then dementia2_c=9;
if infection_c=. then infection_c=9;
if cancer_main=. then cancer_main=9;
if chf_main=. then chf_main=9;
if cvd_main=. then cvd_main=9;
if pneumonia_main=. then pneumonia_main=9;
if copd_main=. then copd_main=9;
if ckd_main=. then ckd_main=9;
if oldage_main=. then oldage_main=9;
if dementia1_main=. then dementia1_main=9;
if dementia2_main=. then dementia2_main=9;
if infection_main=. then infection_main=9;
if cancer_most=. then cancer_most=9;
if chf_most=. then chf_most=9;
if cvd_most=. then cvd_most=9;
if pneumonia_most=. then pneumonia_most=9;
if copd_most=. then copd_most=9;
if ckd_most=. then ckd_most=9;
if oldage_most=. then oldage_most=9;
if dementia1_most=. then dementia1_most=9;
if dementia2_most=. then dementia2_most=9;
if infection_most=. then infection_most=9;
if cancer_opp=. then cancer_opp=9;
if chf_opp=. then chf_opp=9;
if cvd_opp=. then cvd_opp=9;
if pneumonia_opp=. then pneumonia_opp=9;
if copd_opp=. then copd_opp=9;
if ckd_opp=. then ckd_opp=9;
if oldage_opp=. then oldage_opp=9;
if dementia1_opp=. then dementia1_opp=9;
if dementia2_opp=. then dementia2_opp=9;
if infection_opp=. then infection_opp=9;
if cancer_second=. then cancer_second=9;
if chf_second=. then chf_second=9;
if cvd_second=. then cvd_second=9;
if pneumonia_second=. then pneumonia_second=9;
if copd_second=. then copd_second=9;
if ckd_second=. then ckd_second=9;
if oldage_second=. then oldage_second=9;
if dementia1_second=. then dementia1_second=9;
if dementia2_second=. then dementia2_second=9;
if infection_second=. then infection_second=9;
if cancer_other=. then cancer_other=9;
if chf_other=. then chf_other=9;
if cvd_other=. then cvd_other=9;
if pneumonia_other=. then pneumonia_other=9;
if copd_other=. then copd_other=9;
if ckd_other=. then ckd_other=9;
if oldage_other=. then oldage_other=9;
if dementia1_other=. then dementia1_other=9;
if dementia2_other=. then dementia2_other=9;
if infection_other=. then infection_other=9;
run;
/*ffÆmerge...place:1êÊaA2ICU*/
data shindan;set shindan;if nid>637 then delete;keep nid place2;run;
data shindan;set shindan;rename place2=place;run;
data dpc_ng;merge dpc_ng shindan;by nid;run;
data dpc_ng;set dpc_ng;if age=. then delete;run;
data dpc_ng;format nid age place;set dpc_ng;run;
/*FmÇÆAcnC}[ðêÂÉ*/
data dpc_ng;set dpc_ng;
if dementia1_c=1 or dementia2_c=1 then dementia_c=1;
if dementia_c=. then dementia_c=9;
if dementia1_main=1 or dementia2_main=1 then dementia_main=1;
if dementia_main=. then dementia_main=9;
if dementia1_most=1 or dementia2_most=1 then dementia_most=1;
if dementia_most=. then dementia_most=9;
if dementia1_opp=1 or dementia2_opp=1 then dementia_opp=1;
if dementia_opp=. then dementia_opp=9;
if dementia1_second=1 or dementia2_second=1 then dementia_second=1;
if dementia_second=. then dementia_second=9;
if dementia1_other=1 or dementia2_other=1 then dementia_other=1;
if dementia_other=. then dementia_other=9;
run;


/*ãÈ*/
/*a¼}X^ðC|[g*/
PROC IMPORT OUT=val_icd
            DATAFILE= "L:\validation\¼Ã®åwãw®a@f[^/byomeimasta.csv" 
            DBMS=CSV REPLACE;
     GETNAMES=YES;
RUN;
data val_icd; set val_icd; 
keep icd10 diseasecd;
run;
proc sort data= val_icd;by diseasecd;run;
/*ICDÉZðA*/
proc sort data=ika_import;by diseasecd;run;
data ika_icd;merge ika_import val_icd;by diseasecd;if nid=. then delete;if icd10=' ' then delete;run;
proc sort data=ika_icd;by nid;run;


/*ãÈZÉeöðt^*/
data ika_icd;set ika_icd;icd_ft=substr(icd10,1,1);icd_nm=substr(icd10,2,2);run;
data ika_icd;set ika_icd;icd_2=input(icd_nm,best.);drop icd_nm;run;
data ika_icd;set ika_icd;
if icd_ft='C'  and 00<=icd_2<=97 then cancer=1;
if icd_ft='I' and 01<=icd_2<=02 then  chf=1;
if icd_ft='I' and 05<=icd_2<=09 then  chf=1;
if icd_ft='I' and 20<=icd_2<=52 then  chf=1;
if icd_ft='I' and 60<=icd_2<=69 then  cvd=1;
if icd_ft='J' and 12<=icd_2<=18 then  pneumonia=1;
if icd_ft='J' and 41<=icd_2<=44 then  copd=1;
if icd_ft='N' and 17<=icd_2<=19 then  ckd=1;
if icd_ft='R' and icd_2=54 then  oldage=1;
if icd_ft='F' and 01<=icd_2<=03 then  dementia1=1;
if icd_ft='G' and icd_2=30 then  dementia2=1;
if icd_ft='A' and 00<=icd_2<=99 then  infection=1;
if icd_ft='B' and 00<=icd_2<=99 then  infection=1;
run;
data ika_val;format nid diseasecd icd10 icd_ft  cancer chf cvd pneumonia copd ckd dementia1 dementia2 oldage infection main tenki year month;
set ika_icd;drop icd_2;run;
data ika_val;set ika_val;
if year=2018 and month=1 then ika_day=201801;
if year=2018 and month=2 then ika_day=201802;
if year=2018 and month=3 then ika_day=201803;
if year=2018 and month=4 then ika_day=201804;
if year=2018 and month=5 then ika_day=201805;
if year=2018 and month=6 then ika_day=201806;
if year=2018 and month=7 then ika_day=201807;
if year=2018 and month=8 then ika_day=201808;
if year=2018 and month=9 then ika_day=201809;
if year=2018 and month=10 then ika_day=201810;
if year=2018 and month=11 then ika_day=201811;
if year=2018 and month=12 then ika_day=201812;
if year=2019 and month=1 then ika_day=201901;
if year=2019 and month=2 then ika_day=201902;
if year=2019 and month=3 then ika_day=201903;
if year=2019 and month=4 then ika_day=201904;
if year=2019 and month=5 then ika_day=201905;
if year=2019 and month=6 then ika_day=201906;
if year=2019 and month=7 then ika_day=201907;
if year=2019 and month=8 then ika_day=201908;
if year=2019 and month=9 then ika_day=201909;
if year=2019 and month=10 then ika_day=201910;
if year=2019 and month=11 then ika_day=201911;
if year=2019 and month=12 then ika_day=201912;
if year=2020 and month=1 then ika_day=202001;
drop diseasecd icd10  icd_ft year month;run;
run;
data ika_val;format nid ika_day tenki;set ika_val;run;

/*SÌÝÅS]AA]ASðª¯é*/
/*S]A*/
data ika_all;set ika_val;drop tenki ;run;
/*Sa*/
data all;set ika_all;drop main;run;
/*ÎÛ¾³ÈOí*/
data all;set all ;if cancer=1 then causekbn=1;if chf=1 then causekbn=2;if cvd=1 then causekbn=3;if pneumonia=1 then causekbn=4;
if copd=1 then causekbn=5;if ckd=1 then causekbn=6;if dementia1=1 then causekbn=7;if dementia2=1 then causekbn=7;
if oldage=1 then causekbn=8;if infection=1 then causekbn=9;if causekbn=. then delete;drop causekbn;run;

data all_201801;set all;where ika_day=201801;drop ika_day;run;
data cancer;set all_201801;where cancer=1;keep nid cancer;run;
data chf;set all_201801;where chf=1;keep nid chf;run;
data cvd;set all_201801;where cvd=1;keep nid cvd;run;
data pneumonia;set all_201801;where pneumonia=1;keep nid pneumonia;run;
data copd;set all_201801;where copd=1;keep nid copd;run;
data ckd;set all_201801;where ckd=1;keep nid ckd;run;
data dementia1;set all_201801;where dementia1=1;keep nid dementia1;run;
data dementia2;set all_201801;where dementia2=1;keep nid dementia2;run;
data oldage;set all_201801;where oldage=1;keep nid oldage;run;
data infection;set all_201801;where infection=1;keep nid infection;run;
proc sort data=cancer nodupkey out=cancer201801;;by nid;run;
proc sort data=chf nodupkey out=chf201801;;by nid;run;
proc sort data=cvd nodupkey out=cvd201801;;by nid;run;
proc sort data=pneumonia nodupkey out=pneumonia201801;;by nid;run;
proc sort data=copd nodupkey out=copd201801;;by nid;run;
proc sort data=ckd nodupkey out=ckd201801;;by nid;run;
proc sort data=dementia1 nodupkey out=dementia1201801;;by nid;run;
proc sort data=dementia2 nodupkey out=dementia2201801;;by nid;run;
proc sort data=oldage nodupkey out=oldage201801;;by nid;run;
proc sort data=infection nodupkey out=infection201801;;by nid;run;
data a_201801;merge cancer201801 chf201801 cvd201801 pneumonia201801 copd201801 ckd201801 dementia1201801 dementia2201801 oldage201801 infection201801;by nid;run;
data a_201801;set a_201801;if ika_day=. then ika_day=201801;run;

data all_201802;set all;where ika_day=201802;drop ika_day;run;
data cancer;set all_201802;where cancer=1;keep nid cancer;run;
data chf;set all_201802;where chf=1;keep nid chf;run;
data cvd;set all_201802;where cvd=1;keep nid cvd;run;
data pneumonia;set all_201802;where pneumonia=1;keep nid pneumonia;run;
data copd;set all_201802;where copd=1;keep nid copd;run;
data ckd;set all_201802;where ckd=1;keep nid ckd;run;
data dementia1;set all_201802;where dementia1=1;keep nid dementia1;run;
data dementia2;set all_201802;where dementia2=1;keep nid dementia2;run;
data oldage;set all_201802;where oldage=1;keep nid oldage;run;
data infection;set all_201802;where infection=1;keep nid infection;run;
proc sort data=cancer nodupkey out=cancer201802;;by nid;run;
proc sort data=chf nodupkey out=chf201802;;by nid;run;
proc sort data=cvd nodupkey out=cvd201802;;by nid;run;
proc sort data=pneumonia nodupkey out=pneumonia201802;;by nid;run;
proc sort data=copd nodupkey out=copd201802;;by nid;run;
proc sort data=ckd nodupkey out=ckd201802;;by nid;run;
proc sort data=dementia1 nodupkey out=dementia1201802;;by nid;run;
proc sort data=dementia2 nodupkey out=dementia2201802;;by nid;run;
proc sort data=oldage nodupkey out=oldage201802;;by nid;run;
proc sort data=infection nodupkey out=infection201802;;by nid;run;
data a_201802;merge cancer201802 chf201802 cvd201802 pneumonia201802 copd201802 ckd201802 dementia1201802 dementia2201802 oldage201802 infection201802;by nid;run;
data a_201802;set a_201802;if ika_day=. then ika_day=201802;run;

data all_201803;set all;where ika_day=201803;drop ika_day;run;
data cancer;set all_201803;where cancer=1;keep nid cancer;run;
data chf;set all_201803;where chf=1;keep nid chf;run;
data cvd;set all_201803;where cvd=1;keep nid cvd;run;
data pneumonia;set all_201803;where pneumonia=1;keep nid pneumonia;run;
data copd;set all_201803;where copd=1;keep nid copd;run;
data ckd;set all_201803;where ckd=1;keep nid ckd;run;
data dementia1;set all_201803;where dementia1=1;keep nid dementia1;run;
data dementia2;set all_201803;where dementia2=1;keep nid dementia2;run;
data oldage;set all_201803;where oldage=1;keep nid oldage;run;
data infection;set all_201803;where infection=1;keep nid infection;run;
proc sort data=cancer nodupkey out=cancer201803;;by nid;run;
proc sort data=chf nodupkey out=chf201803;;by nid;run;
proc sort data=cvd nodupkey out=cvd201803;;by nid;run;
proc sort data=pneumonia nodupkey out=pneumonia201803;;by nid;run;
proc sort data=copd nodupkey out=copd201803;;by nid;run;
proc sort data=ckd nodupkey out=ckd201803;;by nid;run;
proc sort data=dementia1 nodupkey out=dementia1201803;;by nid;run;
proc sort data=dementia2 nodupkey out=dementia2201803;;by nid;run;
proc sort data=oldage nodupkey out=oldage201803;;by nid;run;
proc sort data=infection nodupkey out=infection201803;;by nid;run;
data a_201803;merge cancer201803 chf201803 cvd201803 pneumonia201803 copd201803 ckd201803 dementia1201803 dementia2201803 oldage201803 infection201803;by nid;run;
data a_201803;set a_201803;if ika_day=. then ika_day=201803;run;

data all_201804;set all;where ika_day=201804;drop ika_day;run;
data cancer;set all_201804;where cancer=1;keep nid cancer;run;
data chf;set all_201804;where chf=1;keep nid chf;run;
data cvd;set all_201804;where cvd=1;keep nid cvd;run;
data pneumonia;set all_201804;where pneumonia=1;keep nid pneumonia;run;
data copd;set all_201804;where copd=1;keep nid copd;run;
data ckd;set all_201804;where ckd=1;keep nid ckd;run;
data dementia1;set all_201804;where dementia1=1;keep nid dementia1;run;
data dementia2;set all_201804;where dementia2=1;keep nid dementia2;run;
data oldage;set all_201804;where oldage=1;keep nid oldage;run;
data infection;set all_201804;where infection=1;keep nid infection;run;
proc sort data=cancer nodupkey out=cancer201804;;by nid;run;
proc sort data=chf nodupkey out=chf201804;;by nid;run;
proc sort data=cvd nodupkey out=cvd201804;;by nid;run;
proc sort data=pneumonia nodupkey out=pneumonia201804;;by nid;run;
proc sort data=copd nodupkey out=copd201804;;by nid;run;
proc sort data=ckd nodupkey out=ckd201804;;by nid;run;
proc sort data=dementia1 nodupkey out=dementia1201804;;by nid;run;
proc sort data=dementia2 nodupkey out=dementia2201804;;by nid;run;
proc sort data=oldage nodupkey out=oldage201804;;by nid;run;
proc sort data=infection nodupkey out=infection201804;;by nid;run;
data a_201804;merge cancer201804 chf201804 cvd201804 pneumonia201804 copd201804 ckd201804 dementia1201804 dementia2201804 oldage201804 infection201804;by nid;run;
data a_201804;set a_201804;if ika_day=. then ika_day=201804;run;

data all_201805;set all;where ika_day=201805;drop ika_day;run;
data cancer;set all_201805;where cancer=1;keep nid cancer;run;
data chf;set all_201805;where chf=1;keep nid chf;run;
data cvd;set all_201805;where cvd=1;keep nid cvd;run;
data pneumonia;set all_201805;where pneumonia=1;keep nid pneumonia;run;
data copd;set all_201805;where copd=1;keep nid copd;run;
data ckd;set all_201805;where ckd=1;keep nid ckd;run;
data dementia1;set all_201805;where dementia1=1;keep nid dementia1;run;
data dementia2;set all_201805;where dementia2=1;keep nid dementia2;run;
data oldage;set all_201805;where oldage=1;keep nid oldage;run;
data infection;set all_201805;where infection=1;keep nid infection;run;
proc sort data=cancer nodupkey out=cancer201805;;by nid;run;
proc sort data=chf nodupkey out=chf201805;;by nid;run;
proc sort data=cvd nodupkey out=cvd201805;;by nid;run;
proc sort data=pneumonia nodupkey out=pneumonia201805;;by nid;run;
proc sort data=copd nodupkey out=copd201805;;by nid;run;
proc sort data=ckd nodupkey out=ckd201805;;by nid;run;
proc sort data=dementia1 nodupkey out=dementia1201805;;by nid;run;
proc sort data=dementia2 nodupkey out=dementia2201805;;by nid;run;
proc sort data=oldage nodupkey out=oldage201805;;by nid;run;
proc sort data=infection nodupkey out=infection201805;;by nid;run;
data a_201805;merge cancer201805 chf201805 cvd201805 pneumonia201805 copd201805 ckd201805 dementia1201805 dementia2201805 oldage201805 infection201805;by nid;run;
data a_201805;set a_201805;if ika_day=. then ika_day=201805;run;

data all_201806;set all;where ika_day=201806;drop ika_day;run;
data cancer;set all_201806;where cancer=1;keep nid cancer;run;
data chf;set all_201806;where chf=1;keep nid chf;run;
data cvd;set all_201806;where cvd=1;keep nid cvd;run;
data pneumonia;set all_201806;where pneumonia=1;keep nid pneumonia;run;
data copd;set all_201806;where copd=1;keep nid copd;run;
data ckd;set all_201806;where ckd=1;keep nid ckd;run;
data dementia1;set all_201806;where dementia1=1;keep nid dementia1;run;
data dementia2;set all_201806;where dementia2=1;keep nid dementia2;run;
data oldage;set all_201806;where oldage=1;keep nid oldage;run;
data infection;set all_201806;where infection=1;keep nid infection;run;
proc sort data=cancer nodupkey out=cancer201806;;by nid;run;
proc sort data=chf nodupkey out=chf201806;;by nid;run;
proc sort data=cvd nodupkey out=cvd201806;;by nid;run;
proc sort data=pneumonia nodupkey out=pneumonia201806;;by nid;run;
proc sort data=copd nodupkey out=copd201806;;by nid;run;
proc sort data=ckd nodupkey out=ckd201806;;by nid;run;
proc sort data=dementia1 nodupkey out=dementia1201806;;by nid;run;
proc sort data=dementia2 nodupkey out=dementia2201806;;by nid;run;
proc sort data=oldage nodupkey out=oldage201806;;by nid;run;
proc sort data=infection nodupkey out=infection201806;;by nid;run;
data a_201806;merge cancer201806 chf201806 cvd201806 pneumonia201806 copd201806 ckd201806 dementia1201806 dementia2201806 oldage201806 infection201806;by nid;run;
data a_201806;set a_201806;if ika_day=. then ika_day=201806;run;

data all_201807;set all;where ika_day=201807;drop ika_day;run;
data cancer;set all_201807;where cancer=1;keep nid cancer;run;
data chf;set all_201807;where chf=1;keep nid chf;run;
data cvd;set all_201807;where cvd=1;keep nid cvd;run;
data pneumonia;set all_201807;where pneumonia=1;keep nid pneumonia;run;
data copd;set all_201807;where copd=1;keep nid copd;run;
data ckd;set all_201807;where ckd=1;keep nid ckd;run;
data dementia1;set all_201807;where dementia1=1;keep nid dementia1;run;
data dementia2;set all_201807;where dementia2=1;keep nid dementia2;run;
data oldage;set all_201807;where oldage=1;keep nid oldage;run;
data infection;set all_201807;where infection=1;keep nid infection;run;
proc sort data=cancer nodupkey out=cancer201807;;by nid;run;
proc sort data=chf nodupkey out=chf201807;;by nid;run;
proc sort data=cvd nodupkey out=cvd201807;;by nid;run;
proc sort data=pneumonia nodupkey out=pneumonia201807;;by nid;run;
proc sort data=copd nodupkey out=copd201807;;by nid;run;
proc sort data=ckd nodupkey out=ckd201807;;by nid;run;
proc sort data=dementia1 nodupkey out=dementia1201807;;by nid;run;
proc sort data=dementia2 nodupkey out=dementia2201807;;by nid;run;
proc sort data=oldage nodupkey out=oldage201807;;by nid;run;
proc sort data=infection nodupkey out=infection201807;;by nid;run;
data a_201807;merge cancer201807 chf201807 cvd201807 pneumonia201807 copd201807 ckd201807 dementia1201807 dementia2201807 oldage201807 infection201807;by nid;run;
data a_201807;set a_201807;if ika_day=. then ika_day=201807;run;

data all_201808;set all;where ika_day=201808;drop ika_day;run;
data cancer;set all_201808;where cancer=1;keep nid cancer;run;
data chf;set all_201808;where chf=1;keep nid chf;run;
data cvd;set all_201808;where cvd=1;keep nid cvd;run;
data pneumonia;set all_201808;where pneumonia=1;keep nid pneumonia;run;
data copd;set all_201808;where copd=1;keep nid copd;run;
data ckd;set all_201808;where ckd=1;keep nid ckd;run;
data dementia1;set all_201808;where dementia1=1;keep nid dementia1;run;
data dementia2;set all_201808;where dementia2=1;keep nid dementia2;run;
data oldage;set all_201808;where oldage=1;keep nid oldage;run;
data infection;set all_201808;where infection=1;keep nid infection;run;
proc sort data=cancer nodupkey out=cancer201808;;by nid;run;
proc sort data=chf nodupkey out=chf201808;;by nid;run;
proc sort data=cvd nodupkey out=cvd201808;;by nid;run;
proc sort data=pneumonia nodupkey out=pneumonia201808;;by nid;run;
proc sort data=copd nodupkey out=copd201808;;by nid;run;
proc sort data=ckd nodupkey out=ckd201808;;by nid;run;
proc sort data=dementia1 nodupkey out=dementia1201808;;by nid;run;
proc sort data=dementia2 nodupkey out=dementia2201808;;by nid;run;
proc sort data=oldage nodupkey out=oldage201808;;by nid;run;
proc sort data=infection nodupkey out=infection201808;;by nid;run;
data a_201808;merge cancer201808 chf201808 cvd201808 pneumonia201808 copd201808 ckd201808 dementia1201808 dementia2201808 oldage201808 infection201808;by nid;run;
data a_201808;set a_201808;if ika_day=. then ika_day=201808;run;

data all_201809;set all;where ika_day=201809;drop ika_day;run;
data cancer;set all_201809;where cancer=1;keep nid cancer;run;
data chf;set all_201809;where chf=1;keep nid chf;run;
data cvd;set all_201809;where cvd=1;keep nid cvd;run;
data pneumonia;set all_201809;where pneumonia=1;keep nid pneumonia;run;
data copd;set all_201809;where copd=1;keep nid copd;run;
data ckd;set all_201809;where ckd=1;keep nid ckd;run;
data dementia1;set all_201809;where dementia1=1;keep nid dementia1;run;
data dementia2;set all_201809;where dementia2=1;keep nid dementia2;run;
data oldage;set all_201809;where oldage=1;keep nid oldage;run;
data infection;set all_201809;where infection=1;keep nid infection;run;
proc sort data=cancer nodupkey out=cancer201809;;by nid;run;
proc sort data=chf nodupkey out=chf201809;;by nid;run;
proc sort data=cvd nodupkey out=cvd201809;;by nid;run;
proc sort data=pneumonia nodupkey out=pneumonia201809;;by nid;run;
proc sort data=copd nodupkey out=copd201809;;by nid;run;
proc sort data=ckd nodupkey out=ckd201809;;by nid;run;
proc sort data=dementia1 nodupkey out=dementia1201809;;by nid;run;
proc sort data=dementia2 nodupkey out=dementia2201809;;by nid;run;
proc sort data=oldage nodupkey out=oldage201809;;by nid;run;
proc sort data=infection nodupkey out=infection201809;;by nid;run;
data a_201809;merge cancer201809 chf201809 cvd201809 pneumonia201809 copd201809 ckd201809 dementia1201809 dementia2201809 oldage201809 infection201809;by nid;run;
data a_201809;set a_201809;if ika_day=. then ika_day=201809;run;

data all_201810;set all;where ika_day=201810;drop ika_day;run;
data cancer;set all_201810;where cancer=1;keep nid cancer;run;
data chf;set all_201810;where chf=1;keep nid chf;run;
data cvd;set all_201810;where cvd=1;keep nid cvd;run;
data pneumonia;set all_201810;where pneumonia=1;keep nid pneumonia;run;
data copd;set all_201810;where copd=1;keep nid copd;run;
data ckd;set all_201810;where ckd=1;keep nid ckd;run;
data dementia1;set all_201810;where dementia1=1;keep nid dementia1;run;
data dementia2;set all_201810;where dementia2=1;keep nid dementia2;run;
data oldage;set all_201810;where oldage=1;keep nid oldage;run;
data infection;set all_201810;where infection=1;keep nid infection;run;
proc sort data=cancer nodupkey out=cancer201810;;by nid;run;
proc sort data=chf nodupkey out=chf201810;;by nid;run;
proc sort data=cvd nodupkey out=cvd201810;;by nid;run;
proc sort data=pneumonia nodupkey out=pneumonia201810;;by nid;run;
proc sort data=copd nodupkey out=copd201810;;by nid;run;
proc sort data=ckd nodupkey out=ckd201810;;by nid;run;
proc sort data=dementia1 nodupkey out=dementia1201810;;by nid;run;
proc sort data=dementia2 nodupkey out=dementia2201810;;by nid;run;
proc sort data=oldage nodupkey out=oldage201810;;by nid;run;
proc sort data=infection nodupkey out=infection201810;;by nid;run;
data a_201810;merge cancer201810 chf201810 cvd201810 pneumonia201810 copd201810 ckd201810 dementia1201810 dementia2201810 oldage201810 infection201810;by nid;run;
data a_201810;set a_201810;if ika_day=. then ika_day=201810;run;

data all_201811;set all;where ika_day=201811;drop ika_day;run;
data cancer;set all_201811;where cancer=1;keep nid cancer;run;
data chf;set all_201811;where chf=1;keep nid chf;run;
data cvd;set all_201811;where cvd=1;keep nid cvd;run;
data pneumonia;set all_201811;where pneumonia=1;keep nid pneumonia;run;
data copd;set all_201811;where copd=1;keep nid copd;run;
data ckd;set all_201811;where ckd=1;keep nid ckd;run;
data dementia1;set all_201811;where dementia1=1;keep nid dementia1;run;
data dementia2;set all_201811;where dementia2=1;keep nid dementia2;run;
data oldage;set all_201811;where oldage=1;keep nid oldage;run;
data infection;set all_201811;where infection=1;keep nid infection;run;
proc sort data=cancer nodupkey out=cancer201811;;by nid;run;
proc sort data=chf nodupkey out=chf201811;;by nid;run;
proc sort data=cvd nodupkey out=cvd201811;;by nid;run;
proc sort data=pneumonia nodupkey out=pneumonia201811;;by nid;run;
proc sort data=copd nodupkey out=copd201811;;by nid;run;
proc sort data=ckd nodupkey out=ckd201811;;by nid;run;
proc sort data=dementia1 nodupkey out=dementia1201811;;by nid;run;
proc sort data=dementia2 nodupkey out=dementia2201811;;by nid;run;
proc sort data=oldage nodupkey out=oldage201811;;by nid;run;
proc sort data=infection nodupkey out=infection201811;;by nid;run;
data a_201811;merge cancer201811 chf201811 cvd201811 pneumonia201811 copd201811 ckd201811 dementia1201811 dementia2201811 oldage201811 infection201811;by nid;run;
data a_201811;set a_201811;if ika_day=. then ika_day=201811;run;

data all_201812;set all;where ika_day=201812;drop ika_day;run;
data cancer;set all_201812;where cancer=1;keep nid cancer;run;
data chf;set all_201812;where chf=1;keep nid chf;run;
data cvd;set all_201812;where cvd=1;keep nid cvd;run;
data pneumonia;set all_201812;where pneumonia=1;keep nid pneumonia;run;
data copd;set all_201812;where copd=1;keep nid copd;run;
data ckd;set all_201812;where ckd=1;keep nid ckd;run;
data dementia1;set all_201812;where dementia1=1;keep nid dementia1;run;
data dementia2;set all_201812;where dementia2=1;keep nid dementia2;run;
data oldage;set all_201812;where oldage=1;keep nid oldage;run;
data infection;set all_201812;where infection=1;keep nid infection;run;
proc sort data=cancer nodupkey out=cancer201812;;by nid;run;
proc sort data=chf nodupkey out=chf201812;;by nid;run;
proc sort data=cvd nodupkey out=cvd201812;;by nid;run;
proc sort data=pneumonia nodupkey out=pneumonia201812;;by nid;run;
proc sort data=copd nodupkey out=copd201812;;by nid;run;
proc sort data=ckd nodupkey out=ckd201812;;by nid;run;
proc sort data=dementia1 nodupkey out=dementia1201812;;by nid;run;
proc sort data=dementia2 nodupkey out=dementia2201812;;by nid;run;
proc sort data=oldage nodupkey out=oldage201812;;by nid;run;
proc sort data=infection nodupkey out=infection201812;;by nid;run;
data a_201812;merge cancer201812 chf201812 cvd201812 pneumonia201812 copd201812 ckd201812 dementia1201812 dementia2201812 oldage201812 infection201812;by nid;run;
data a_201812;set a_201812;if ika_day=. then ika_day=201812;run;

data all_201901;set all;where ika_day=201901;drop ika_day;run;
data cancer;set all_201901;where cancer=1;keep nid cancer;run;
data chf;set all_201901;where chf=1;keep nid chf;run;
data cvd;set all_201901;where cvd=1;keep nid cvd;run;
data pneumonia;set all_201901;where pneumonia=1;keep nid pneumonia;run;
data copd;set all_201901;where copd=1;keep nid copd;run;
data ckd;set all_201901;where ckd=1;keep nid ckd;run;
data dementia1;set all_201901;where dementia1=1;keep nid dementia1;run;
data dementia2;set all_201901;where dementia2=1;keep nid dementia2;run;
data oldage;set all_201901;where oldage=1;keep nid oldage;run;
data infection;set all_201901;where infection=1;keep nid infection;run;
proc sort data=cancer nodupkey out=cancer201901;;by nid;run;
proc sort data=chf nodupkey out=chf201901;;by nid;run;
proc sort data=cvd nodupkey out=cvd201901;;by nid;run;
proc sort data=pneumonia nodupkey out=pneumonia201901;;by nid;run;
proc sort data=copd nodupkey out=copd201901;;by nid;run;
proc sort data=ckd nodupkey out=ckd201901;;by nid;run;
proc sort data=dementia1 nodupkey out=dementia1201901;;by nid;run;
proc sort data=dementia2 nodupkey out=dementia2201901;;by nid;run;
proc sort data=oldage nodupkey out=oldage201901;;by nid;run;
proc sort data=infection nodupkey out=infection201901;;by nid;run;
data a_201901;merge cancer201901 chf201901 cvd201901 pneumonia201901 copd201901 ckd201901 dementia1201901 dementia2201901 oldage201901 infection201901;by nid;run;
data a_201901;set a_201901;if ika_day=. then ika_day=201901;run;

data all_201902;set all;where ika_day=201902;drop ika_day;run;
data cancer;set all_201902;where cancer=1;keep nid cancer;run;
data chf;set all_201902;where chf=1;keep nid chf;run;
data cvd;set all_201902;where cvd=1;keep nid cvd;run;
data pneumonia;set all_201902;where pneumonia=1;keep nid pneumonia;run;
data copd;set all_201902;where copd=1;keep nid copd;run;
data ckd;set all_201902;where ckd=1;keep nid ckd;run;
data dementia1;set all_201902;where dementia1=1;keep nid dementia1;run;
data dementia2;set all_201902;where dementia2=1;keep nid dementia2;run;
data oldage;set all_201902;where oldage=1;keep nid oldage;run;
data infection;set all_201902;where infection=1;keep nid infection;run;
proc sort data=cancer nodupkey out=cancer201902;;by nid;run;
proc sort data=chf nodupkey out=chf201902;;by nid;run;
proc sort data=cvd nodupkey out=cvd201902;;by nid;run;
proc sort data=pneumonia nodupkey out=pneumonia201902;;by nid;run;
proc sort data=copd nodupkey out=copd201902;;by nid;run;
proc sort data=ckd nodupkey out=ckd201902;;by nid;run;
proc sort data=dementia1 nodupkey out=dementia1201902;;by nid;run;
proc sort data=dementia2 nodupkey out=dementia2201902;;by nid;run;
proc sort data=oldage nodupkey out=oldage201902;;by nid;run;
proc sort data=infection nodupkey out=infection201902;;by nid;run;
data a_201902;merge cancer201902 chf201902 cvd201902 pneumonia201902 copd201902 ckd201902 dementia1201902 dementia2201902 oldage201902 infection201902;by nid;run;
data a_201902;set a_201902;if ika_day=. then ika_day=201902;run;

data all_201903;set all;where ika_day=201903;drop ika_day;run;
data cancer;set all_201903;where cancer=1;keep nid cancer;run;
data chf;set all_201903;where chf=1;keep nid chf;run;
data cvd;set all_201903;where cvd=1;keep nid cvd;run;
data pneumonia;set all_201903;where pneumonia=1;keep nid pneumonia;run;
data copd;set all_201903;where copd=1;keep nid copd;run;
data ckd;set all_201903;where ckd=1;keep nid ckd;run;
data dementia1;set all_201903;where dementia1=1;keep nid dementia1;run;
data dementia2;set all_201903;where dementia2=1;keep nid dementia2;run;
data oldage;set all_201903;where oldage=1;keep nid oldage;run;
data infection;set all_201903;where infection=1;keep nid infection;run;
proc sort data=cancer nodupkey out=cancer201903;;by nid;run;
proc sort data=chf nodupkey out=chf201903;;by nid;run;
proc sort data=cvd nodupkey out=cvd201903;;by nid;run;
proc sort data=pneumonia nodupkey out=pneumonia201903;;by nid;run;
proc sort data=copd nodupkey out=copd201903;;by nid;run;
proc sort data=ckd nodupkey out=ckd201903;;by nid;run;
proc sort data=dementia1 nodupkey out=dementia1201903;;by nid;run;
proc sort data=dementia2 nodupkey out=dementia2201903;;by nid;run;
proc sort data=oldage nodupkey out=oldage201903;;by nid;run;
proc sort data=infection nodupkey out=infection201903;;by nid;run;
data a_201903;merge cancer201903 chf201903 cvd201903 pneumonia201903 copd201903 ckd201903 dementia1201903 dementia2201903 oldage201903 infection201903;by nid;run;
data a_201903;set a_201903;if ika_day=. then ika_day=201903;run;

data all_201904;set all;where ika_day=201904;drop ika_day;run;
data cancer;set all_201904;where cancer=1;keep nid cancer;run;
data chf;set all_201904;where chf=1;keep nid chf;run;
data cvd;set all_201904;where cvd=1;keep nid cvd;run;
data pneumonia;set all_201904;where pneumonia=1;keep nid pneumonia;run;
data copd;set all_201904;where copd=1;keep nid copd;run;
data ckd;set all_201904;where ckd=1;keep nid ckd;run;
data dementia1;set all_201904;where dementia1=1;keep nid dementia1;run;
data dementia2;set all_201904;where dementia2=1;keep nid dementia2;run;
data oldage;set all_201904;where oldage=1;keep nid oldage;run;
data infection;set all_201904;where infection=1;keep nid infection;run;
proc sort data=cancer nodupkey out=cancer201904;;by nid;run;
proc sort data=chf nodupkey out=chf201904;;by nid;run;
proc sort data=cvd nodupkey out=cvd201904;;by nid;run;
proc sort data=pneumonia nodupkey out=pneumonia201904;;by nid;run;
proc sort data=copd nodupkey out=copd201904;;by nid;run;
proc sort data=ckd nodupkey out=ckd201904;;by nid;run;
proc sort data=dementia1 nodupkey out=dementia1201904;;by nid;run;
proc sort data=dementia2 nodupkey out=dementia2201904;;by nid;run;
proc sort data=oldage nodupkey out=oldage201904;;by nid;run;
proc sort data=infection nodupkey out=infection201904;;by nid;run;
data a_201904;merge cancer201904 chf201904 cvd201904 pneumonia201904 copd201904 ckd201904 dementia1201904 dementia2201904 oldage201904 infection201904;by nid;run;
data a_201904;set a_201904;if ika_day=. then ika_day=201904;run;

data all_201905;set all;where ika_day=201905;drop ika_day;run;
data cancer;set all_201905;where cancer=1;keep nid cancer;run;
data chf;set all_201905;where chf=1;keep nid chf;run;
data cvd;set all_201905;where cvd=1;keep nid cvd;run;
data pneumonia;set all_201905;where pneumonia=1;keep nid pneumonia;run;
data copd;set all_201905;where copd=1;keep nid copd;run;
data ckd;set all_201905;where ckd=1;keep nid ckd;run;
data dementia1;set all_201905;where dementia1=1;keep nid dementia1;run;
data dementia2;set all_201905;where dementia2=1;keep nid dementia2;run;
data oldage;set all_201905;where oldage=1;keep nid oldage;run;
data infection;set all_201905;where infection=1;keep nid infection;run;
proc sort data=cancer nodupkey out=cancer201905;;by nid;run;
proc sort data=chf nodupkey out=chf201905;;by nid;run;
proc sort data=cvd nodupkey out=cvd201905;;by nid;run;
proc sort data=pneumonia nodupkey out=pneumonia201905;;by nid;run;
proc sort data=copd nodupkey out=copd201905;;by nid;run;
proc sort data=ckd nodupkey out=ckd201905;;by nid;run;
proc sort data=dementia1 nodupkey out=dementia1201905;;by nid;run;
proc sort data=dementia2 nodupkey out=dementia2201905;;by nid;run;
proc sort data=oldage nodupkey out=oldage201905;;by nid;run;
proc sort data=infection nodupkey out=infection201905;;by nid;run;
data a_201905;merge cancer201905 chf201905 cvd201905 pneumonia201905 copd201905 ckd201905 dementia1201905 dementia2201905 oldage201905 infection201905;by nid;run;
data a_201905;set a_201905;if ika_day=. then ika_day=201905;run;

data all_201906;set all;where ika_day=201906;drop ika_day;run;
data cancer;set all_201906;where cancer=1;keep nid cancer;run;
data chf;set all_201906;where chf=1;keep nid chf;run;
data cvd;set all_201906;where cvd=1;keep nid cvd;run;
data pneumonia;set all_201906;where pneumonia=1;keep nid pneumonia;run;
data copd;set all_201906;where copd=1;keep nid copd;run;
data ckd;set all_201906;where ckd=1;keep nid ckd;run;
data dementia1;set all_201906;where dementia1=1;keep nid dementia1;run;
data dementia2;set all_201906;where dementia2=1;keep nid dementia2;run;
data oldage;set all_201906;where oldage=1;keep nid oldage;run;
data infection;set all_201906;where infection=1;keep nid infection;run;
proc sort data=cancer nodupkey out=cancer201906;;by nid;run;
proc sort data=chf nodupkey out=chf201906;;by nid;run;
proc sort data=cvd nodupkey out=cvd201906;;by nid;run;
proc sort data=pneumonia nodupkey out=pneumonia201906;;by nid;run;
proc sort data=copd nodupkey out=copd201906;;by nid;run;
proc sort data=ckd nodupkey out=ckd201906;;by nid;run;
proc sort data=dementia1 nodupkey out=dementia1201906;;by nid;run;
proc sort data=dementia2 nodupkey out=dementia2201906;;by nid;run;
proc sort data=oldage nodupkey out=oldage201906;;by nid;run;
proc sort data=infection nodupkey out=infection201906;;by nid;run;
data a_201906;merge cancer201906 chf201906 cvd201906 pneumonia201906 copd201906 ckd201906 dementia1201906 dementia2201906 oldage201906 infection201906;by nid;run;
data a_201906;set a_201906;if ika_day=. then ika_day=201906;run;

data all_201907;set all;where ika_day=201907;drop ika_day;run;
data cancer;set all_201907;where cancer=1;keep nid cancer;run;
data chf;set all_201907;where chf=1;keep nid chf;run;
data cvd;set all_201907;where cvd=1;keep nid cvd;run;
data pneumonia;set all_201907;where pneumonia=1;keep nid pneumonia;run;
data copd;set all_201907;where copd=1;keep nid copd;run;
data ckd;set all_201907;where ckd=1;keep nid ckd;run;
data dementia1;set all_201907;where dementia1=1;keep nid dementia1;run;
data dementia2;set all_201907;where dementia2=1;keep nid dementia2;run;
data oldage;set all_201907;where oldage=1;keep nid oldage;run;
data infection;set all_201907;where infection=1;keep nid infection;run;
proc sort data=cancer nodupkey out=cancer201907;;by nid;run;
proc sort data=chf nodupkey out=chf201907;;by nid;run;
proc sort data=cvd nodupkey out=cvd201907;;by nid;run;
proc sort data=pneumonia nodupkey out=pneumonia201907;;by nid;run;
proc sort data=copd nodupkey out=copd201907;;by nid;run;
proc sort data=ckd nodupkey out=ckd201907;;by nid;run;
proc sort data=dementia1 nodupkey out=dementia1201907;;by nid;run;
proc sort data=dementia2 nodupkey out=dementia2201907;;by nid;run;
proc sort data=oldage nodupkey out=oldage201907;;by nid;run;
proc sort data=infection nodupkey out=infection201907;;by nid;run;
data a_201907;merge cancer201907 chf201907 cvd201907 pneumonia201907 copd201907 ckd201907 dementia1201907 dementia2201907 oldage201907 infection201907;by nid;run;
data a_201907;set a_201907;if ika_day=. then ika_day=201907;run;

data all_201908;set all;where ika_day=201908;drop ika_day;run;
data cancer;set all_201908;where cancer=1;keep nid cancer;run;
data chf;set all_201908;where chf=1;keep nid chf;run;
data cvd;set all_201908;where cvd=1;keep nid cvd;run;
data pneumonia;set all_201908;where pneumonia=1;keep nid pneumonia;run;
data copd;set all_201908;where copd=1;keep nid copd;run;
data ckd;set all_201908;where ckd=1;keep nid ckd;run;
data dementia1;set all_201908;where dementia1=1;keep nid dementia1;run;
data dementia2;set all_201908;where dementia2=1;keep nid dementia2;run;
data oldage;set all_201908;where oldage=1;keep nid oldage;run;
data infection;set all_201908;where infection=1;keep nid infection;run;
proc sort data=cancer nodupkey out=cancer201908;;by nid;run;
proc sort data=chf nodupkey out=chf201908;;by nid;run;
proc sort data=cvd nodupkey out=cvd201908;;by nid;run;
proc sort data=pneumonia nodupkey out=pneumonia201908;;by nid;run;
proc sort data=copd nodupkey out=copd201908;;by nid;run;
proc sort data=ckd nodupkey out=ckd201908;;by nid;run;
proc sort data=dementia1 nodupkey out=dementia1201908;;by nid;run;
proc sort data=dementia2 nodupkey out=dementia2201908;;by nid;run;
proc sort data=oldage nodupkey out=oldage201908;;by nid;run;
proc sort data=infection nodupkey out=infection201908;;by nid;run;
data a_201908;merge cancer201908 chf201908 cvd201908 pneumonia201908 copd201908 ckd201908 dementia1201908 dementia2201908 oldage201908 infection201908;by nid;run;
data a_201908;set a_201908;if ika_day=. then ika_day=201908;run;

data all_201909;set all;where ika_day=201909;drop ika_day;run;
data cancer;set all_201909;where cancer=1;keep nid cancer;run;
data chf;set all_201909;where chf=1;keep nid chf;run;
data cvd;set all_201909;where cvd=1;keep nid cvd;run;
data pneumonia;set all_201909;where pneumonia=1;keep nid pneumonia;run;
data copd;set all_201909;where copd=1;keep nid copd;run;
data ckd;set all_201909;where ckd=1;keep nid ckd;run;
data dementia1;set all_201909;where dementia1=1;keep nid dementia1;run;
data dementia2;set all_201909;where dementia2=1;keep nid dementia2;run;
data oldage;set all_201909;where oldage=1;keep nid oldage;run;
data infection;set all_201909;where infection=1;keep nid infection;run;
proc sort data=cancer nodupkey out=cancer201909;;by nid;run;
proc sort data=chf nodupkey out=chf201909;;by nid;run;
proc sort data=cvd nodupkey out=cvd201909;;by nid;run;
proc sort data=pneumonia nodupkey out=pneumonia201909;;by nid;run;
proc sort data=copd nodupkey out=copd201909;;by nid;run;
proc sort data=ckd nodupkey out=ckd201909;;by nid;run;
proc sort data=dementia1 nodupkey out=dementia1201909;;by nid;run;
proc sort data=dementia2 nodupkey out=dementia2201909;;by nid;run;
proc sort data=oldage nodupkey out=oldage201909;;by nid;run;
proc sort data=infection nodupkey out=infection201909;;by nid;run;
data a_201909;merge cancer201909 chf201909 cvd201909 pneumonia201909 copd201909 ckd201909 dementia1201909 dementia2201909 oldage201909 infection201909;by nid;run;
data a_201909;set a_201909;if ika_day=. then ika_day=201909;run;

data all_201910;set all;where ika_day=201910;drop ika_day;run;
data cancer;set all_201910;where cancer=1;keep nid cancer;run;
data chf;set all_201910;where chf=1;keep nid chf;run;
data cvd;set all_201910;where cvd=1;keep nid cvd;run;
data pneumonia;set all_201910;where pneumonia=1;keep nid pneumonia;run;
data copd;set all_201910;where copd=1;keep nid copd;run;
data ckd;set all_201910;where ckd=1;keep nid ckd;run;
data dementia1;set all_201910;where dementia1=1;keep nid dementia1;run;
data dementia2;set all_201910;where dementia2=1;keep nid dementia2;run;
data oldage;set all_201910;where oldage=1;keep nid oldage;run;
data infection;set all_201910;where infection=1;keep nid infection;run;
proc sort data=cancer nodupkey out=cancer201910;;by nid;run;
proc sort data=chf nodupkey out=chf201910;;by nid;run;
proc sort data=cvd nodupkey out=cvd201910;;by nid;run;
proc sort data=pneumonia nodupkey out=pneumonia201910;;by nid;run;
proc sort data=copd nodupkey out=copd201910;;by nid;run;
proc sort data=ckd nodupkey out=ckd201910;;by nid;run;
proc sort data=dementia1 nodupkey out=dementia1201910;;by nid;run;
proc sort data=dementia2 nodupkey out=dementia2201910;;by nid;run;
proc sort data=oldage nodupkey out=oldage201910;;by nid;run;
proc sort data=infection nodupkey out=infection201910;;by nid;run;
data a_201910;merge cancer201910 chf201910 cvd201910 pneumonia201910 copd201910 ckd201910 dementia1201910 dementia2201910 oldage201910 infection201910;by nid;run;
data a_201910;set a_201910;if ika_day=. then ika_day=201910;run;

data all_201911;set all;where ika_day=201911;drop ika_day;run;
data cancer;set all_201911;where cancer=1;keep nid cancer;run;
data chf;set all_201911;where chf=1;keep nid chf;run;
data cvd;set all_201911;where cvd=1;keep nid cvd;run;
data pneumonia;set all_201911;where pneumonia=1;keep nid pneumonia;run;
data copd;set all_201911;where copd=1;keep nid copd;run;
data ckd;set all_201911;where ckd=1;keep nid ckd;run;
data dementia1;set all_201911;where dementia1=1;keep nid dementia1;run;
data dementia2;set all_201911;where dementia2=1;keep nid dementia2;run;
data oldage;set all_201911;where oldage=1;keep nid oldage;run;
data infection;set all_201911;where infection=1;keep nid infection;run;
proc sort data=cancer nodupkey out=cancer201911;;by nid;run;
proc sort data=chf nodupkey out=chf201911;;by nid;run;
proc sort data=cvd nodupkey out=cvd201911;;by nid;run;
proc sort data=pneumonia nodupkey out=pneumonia201911;;by nid;run;
proc sort data=copd nodupkey out=copd201911;;by nid;run;
proc sort data=ckd nodupkey out=ckd201911;;by nid;run;
proc sort data=dementia1 nodupkey out=dementia1201911;;by nid;run;
proc sort data=dementia2 nodupkey out=dementia2201911;;by nid;run;
proc sort data=oldage nodupkey out=oldage201911;;by nid;run;
proc sort data=infection nodupkey out=infection201911;;by nid;run;
data a_201911;merge cancer201911 chf201911 cvd201911 pneumonia201911 copd201911 ckd201911 dementia1201911 dementia2201911 oldage201911 infection201911;by nid;run;
data a_201911;set a_201911;if ika_day=. then ika_day=201911;run;

data all_201912;set all;where ika_day=201912;drop ika_day;run;
data cancer;set all_201912;where cancer=1;keep nid cancer;run;
data chf;set all_201912;where chf=1;keep nid chf;run;
data cvd;set all_201912;where cvd=1;keep nid cvd;run;
data pneumonia;set all_201912;where pneumonia=1;keep nid pneumonia;run;
data copd;set all_201912;where copd=1;keep nid copd;run;
data ckd;set all_201912;where ckd=1;keep nid ckd;run;
data dementia1;set all_201912;where dementia1=1;keep nid dementia1;run;
data dementia2;set all_201912;where dementia2=1;keep nid dementia2;run;
data oldage;set all_201912;where oldage=1;keep nid oldage;run;
data infection;set all_201912;where infection=1;keep nid infection;run;
proc sort data=cancer nodupkey out=cancer201912;;by nid;run;
proc sort data=chf nodupkey out=chf201912;;by nid;run;
proc sort data=cvd nodupkey out=cvd201912;;by nid;run;
proc sort data=pneumonia nodupkey out=pneumonia201912;;by nid;run;
proc sort data=copd nodupkey out=copd201912;;by nid;run;
proc sort data=ckd nodupkey out=ckd201912;;by nid;run;
proc sort data=dementia1 nodupkey out=dementia1201912;;by nid;run;
proc sort data=dementia2 nodupkey out=dementia2201912;;by nid;run;
proc sort data=oldage nodupkey out=oldage201912;;by nid;run;
proc sort data=infection nodupkey out=infection201912;;by nid;run;
data a_201912;merge cancer201912 chf201912 cvd201912 pneumonia201912 copd201912 ckd201912 dementia1201912 dementia2201912 oldage201912 infection201912;by nid;run;
data a_201912;set a_201912;if ika_day=. then ika_day=201912;run;

data all_202001;set all;where ika_day=202001;drop ika_day;run;
data cancer;set all_202001;where cancer=1;keep nid cancer;run;
data chf;set all_202001;where chf=1;keep nid chf;run;
data cvd;set all_202001;where cvd=1;keep nid cvd;run;
data pneumonia;set all_202001;where pneumonia=1;keep nid pneumonia;run;
data copd;set all_202001;where copd=1;keep nid copd;run;
data ckd;set all_202001;where ckd=1;keep nid ckd;run;
data dementia1;set all_202001;where dementia1=1;keep nid dementia1;run;
data dementia2;set all_202001;where dementia2=1;keep nid dementia2;run;
data oldage;set all_202001;where oldage=1;keep nid oldage;run;
data infection;set all_202001;where infection=1;keep nid infection;run;
proc sort data=cancer nodupkey out=cancer202001;;by nid;run;
proc sort data=chf nodupkey out=chf202001;;by nid;run;
proc sort data=cvd nodupkey out=cvd202001;;by nid;run;
proc sort data=pneumonia nodupkey out=pneumonia202001;;by nid;run;
proc sort data=copd nodupkey out=copd202001;;by nid;run;
proc sort data=ckd nodupkey out=ckd202001;;by nid;run;
proc sort data=dementia1 nodupkey out=dementia1202001;;by nid;run;
proc sort data=dementia2 nodupkey out=dementia2202001;;by nid;run;
proc sort data=oldage nodupkey out=oldage202001;;by nid;run;
proc sort data=infection nodupkey out=infection202001;;by nid;run;
data a_202001;merge cancer202001 chf202001 cvd202001 pneumonia202001 copd202001 ckd202001 dementia1202001 dementia2202001 oldage202001 infection202001;by nid;run;
data a_202001;set a_202001;if ika_day=. then ika_day=202001;run;


/*åa*/
data main;set ika_all;where main=1;;run;
/*ÎÛ¾³ÈOí*/
data main;set main ;if cancer=1 then causekbn=1;if chf=1 then causekbn=2;if cvd=1 then causekbn=3;if pneumonia=1 then causekbn=4;
if copd=1 then causekbn=5;if ckd=1 then causekbn=6;if dementia1=1 then causekbn=7;if dementia2=1 then causekbn=7;
if oldage=1 then causekbn=8;if infection=1 then causekbn=9;if causekbn=. then delete;drop causekbn;run;
data main;set main;
if main=1 and cancer=1 then cancer1=1;
if main=1 and chf=1 then chf1=1;
if main=1 and cvd=1 then cvd1=1;
if main=1 and pneumonia=1 then pneumonia1=1;
if main=1 and copd=1 then copd1=1;
if main=1 and ckd=1 then ckd1=1;
if main=1 and dementia1=1 then dementia1_1=1;
if main=1 and dementia2=1 then dementia2_1=1;
if main=1 and oldage=1 then oldage1=1;
if main=1 and infection=1 then infection1=1;
drop cancer chf cvd pneumonia copd ckd dementia1 dementia2 oldage infection main;
run;

data main_201801;set main;where ika_day=201801;drop ika_day;run;
data cancer1;set main_201801;where cancer1=1;keep nid cancer1;run;
data chf1;set main_201801;where chf1=1;keep nid chf1;run;
data cvd1;set main_201801;where cvd1=1;keep nid cvd1;run;
data pneumonia1;set main_201801;where pneumonia1=1;keep nid pneumonia1;run;
data copd1;set main_201801;where copd1=1;keep nid copd1;run;
data ckd1;set main_201801;where ckd1=1;keep nid ckd1;run;
data dementia1_1;set main_201801;where dementia1_1=1;keep nid dementia1_1;run;
data dementia2_1;set main_201801;where dementia2_1=1;keep nid dementia2_1;run;
data oldage1;set main_201801;where oldage1=1;keep nid oldage1;run;
data infection1;set main_201801;where infection1=1;keep nid infection1;run;
proc sort data=cancer1 nodupkey out=cancer1201801;;by nid;run;
proc sort data=chf1 nodupkey out=chf1201801;;by nid;run;
proc sort data=cvd1 nodupkey out=cvd1201801;;by nid;run;
proc sort data=pneumonia1 nodupkey out=pneumonia1201801;;by nid;run;
proc sort data=copd1 nodupkey out=copd1201801;;by nid;run;
proc sort data=ckd1 nodupkey out=ckd1201801;;by nid;run;
proc sort data=dementia1_1 nodupkey out=dementia1_1201801;;by nid;run;
proc sort data=dementia2_1 nodupkey out=dementia2_1201801;;by nid;run;
proc sort data=oldage1 nodupkey out=oldage1201801;;by nid;run;
proc sort data=infection1 nodupkey out=infection1201801;;by nid;run;
data m_201801;merge cancer1201801 chf1201801 cvd1201801 pneumonia1201801 copd1201801 ckd1201801 dementia1_1201801 dementia2_1201801 oldage1201801 infection1201801;by nid;run;
data m_201801;set m_201801;if ika_day=. then ika_day=201801;run;

data main_201802;set main;where ika_day=201802;drop ika_day;run;
data cancer1;set main_201802;where cancer1=1;keep nid cancer1;run;
data chf1;set main_201802;where chf1=1;keep nid chf1;run;
data cvd1;set main_201802;where cvd1=1;keep nid cvd1;run;
data pneumonia1;set main_201802;where pneumonia1=1;keep nid pneumonia1;run;
data copd1;set main_201802;where copd1=1;keep nid copd1;run;
data ckd1;set main_201802;where ckd1=1;keep nid ckd1;run;
data dementia1_1;set main_201802;where dementia1_1=1;keep nid dementia1_1;run;
data dementia2_1;set main_201802;where dementia2_1=1;keep nid dementia2_1;run;
data oldage1;set main_201802;where oldage1=1;keep nid oldage1;run;
data infection1;set main_201802;where infection1=1;keep nid infection1;run;
proc sort data=cancer1 nodupkey out=cancer1201802;;by nid;run;
proc sort data=chf1 nodupkey out=chf1201802;;by nid;run;
proc sort data=cvd1 nodupkey out=cvd1201802;;by nid;run;
proc sort data=pneumonia1 nodupkey out=pneumonia1201802;;by nid;run;
proc sort data=copd1 nodupkey out=copd1201802;;by nid;run;
proc sort data=ckd1 nodupkey out=ckd1201802;;by nid;run;
proc sort data=dementia1_1 nodupkey out=dementia1_1201802;;by nid;run;
proc sort data=dementia2_1 nodupkey out=dementia2_1201802;;by nid;run;
proc sort data=oldage1 nodupkey out=oldage1201802;;by nid;run;
proc sort data=infection1 nodupkey out=infection1201802;;by nid;run;
data m_201802;merge cancer1201802 chf1201802 cvd1201802 pneumonia1201802 copd1201802 ckd1201802 dementia1_1201802 dementia2_1201802 oldage1201802 infection1201802;by nid;run;
data m_201802;set m_201802;if ika_day=. then ika_day=201802;run;

data main_201803;set main;where ika_day=201803;drop ika_day;run;
data cancer1;set main_201803;where cancer1=1;keep nid cancer1;run;
data chf1;set main_201803;where chf1=1;keep nid chf1;run;
data cvd1;set main_201803;where cvd1=1;keep nid cvd1;run;
data pneumonia1;set main_201803;where pneumonia1=1;keep nid pneumonia1;run;
data copd1;set main_201803;where copd1=1;keep nid copd1;run;
data ckd1;set main_201803;where ckd1=1;keep nid ckd1;run;
data dementia1_1;set main_201803;where dementia1_1=1;keep nid dementia1_1;run;
data dementia2_1;set main_201803;where dementia2_1=1;keep nid dementia2_1;run;
data oldage1;set main_201803;where oldage1=1;keep nid oldage1;run;
data infection1;set main_201803;where infection1=1;keep nid infection1;run;
proc sort data=cancer1 nodupkey out=cancer1201803;;by nid;run;
proc sort data=chf1 nodupkey out=chf1201803;;by nid;run;
proc sort data=cvd1 nodupkey out=cvd1201803;;by nid;run;
proc sort data=pneumonia1 nodupkey out=pneumonia1201803;;by nid;run;
proc sort data=copd1 nodupkey out=copd1201803;;by nid;run;
proc sort data=ckd1 nodupkey out=ckd1201803;;by nid;run;
proc sort data=dementia1_1 nodupkey out=dementia1_1201803;;by nid;run;
proc sort data=dementia2_1 nodupkey out=dementia2_1201803;;by nid;run;
proc sort data=oldage1 nodupkey out=oldage1201803;;by nid;run;
proc sort data=infection1 nodupkey out=infection1201803;;by nid;run;
data m_201803;merge cancer1201803 chf1201803 cvd1201803 pneumonia1201803 copd1201803 ckd1201803 dementia1_1201803 dementia2_1201803 oldage1201803 infection1201803;by nid;run;
data m_201803;set m_201803;if ika_day=. then ika_day=201803;run;

data main_201804;set main;where ika_day=201804;drop ika_day;run;
data cancer1;set main_201804;where cancer1=1;keep nid cancer1;run;
data chf1;set main_201804;where chf1=1;keep nid chf1;run;
data cvd1;set main_201804;where cvd1=1;keep nid cvd1;run;
data pneumonia1;set main_201804;where pneumonia1=1;keep nid pneumonia1;run;
data copd1;set main_201804;where copd1=1;keep nid copd1;run;
data ckd1;set main_201804;where ckd1=1;keep nid ckd1;run;
data dementia1_1;set main_201804;where dementia1_1=1;keep nid dementia1_1;run;
data dementia2_1;set main_201804;where dementia2_1=1;keep nid dementia2_1;run;
data oldage1;set main_201804;where oldage1=1;keep nid oldage1;run;
data infection1;set main_201804;where infection1=1;keep nid infection1;run;
proc sort data=cancer1 nodupkey out=cancer1201804;;by nid;run;
proc sort data=chf1 nodupkey out=chf1201804;;by nid;run;
proc sort data=cvd1 nodupkey out=cvd1201804;;by nid;run;
proc sort data=pneumonia1 nodupkey out=pneumonia1201804;;by nid;run;
proc sort data=copd1 nodupkey out=copd1201804;;by nid;run;
proc sort data=ckd1 nodupkey out=ckd1201804;;by nid;run;
proc sort data=dementia1_1 nodupkey out=dementia1_1201804;;by nid;run;
proc sort data=dementia2_1 nodupkey out=dementia2_1201804;;by nid;run;
proc sort data=oldage1 nodupkey out=oldage1201804;;by nid;run;
proc sort data=infection1 nodupkey out=infection1201804;;by nid;run;
data m_201804;merge cancer1201804 chf1201804 cvd1201804 pneumonia1201804 copd1201804 ckd1201804 dementia1_1201804 dementia2_1201804 oldage1201804 infection1201804;by nid;run;
data m_201804;set m_201804;if ika_day=. then ika_day=201804;run;

data main_201805;set main;where ika_day=201805;drop ika_day;run;
data cancer1;set main_201805;where cancer1=1;keep nid cancer1;run;
data chf1;set main_201805;where chf1=1;keep nid chf1;run;
data cvd1;set main_201805;where cvd1=1;keep nid cvd1;run;
data pneumonia1;set main_201805;where pneumonia1=1;keep nid pneumonia1;run;
data copd1;set main_201805;where copd1=1;keep nid copd1;run;
data ckd1;set main_201805;where ckd1=1;keep nid ckd1;run;
data dementia1_1;set main_201805;where dementia1_1=1;keep nid dementia1_1;run;
data dementia2_1;set main_201805;where dementia2_1=1;keep nid dementia2_1;run;
data oldage1;set main_201805;where oldage1=1;keep nid oldage1;run;
data infection1;set main_201805;where infection1=1;keep nid infection1;run;
proc sort data=cancer1 nodupkey out=cancer1201805;;by nid;run;
proc sort data=chf1 nodupkey out=chf1201805;;by nid;run;
proc sort data=cvd1 nodupkey out=cvd1201805;;by nid;run;
proc sort data=pneumonia1 nodupkey out=pneumonia1201805;;by nid;run;
proc sort data=copd1 nodupkey out=copd1201805;;by nid;run;
proc sort data=ckd1 nodupkey out=ckd1201805;;by nid;run;
proc sort data=dementia1_1 nodupkey out=dementia1_1201805;;by nid;run;
proc sort data=dementia2_1 nodupkey out=dementia2_1201805;;by nid;run;
proc sort data=oldage1 nodupkey out=oldage1201805;;by nid;run;
proc sort data=infection1 nodupkey out=infection1201805;;by nid;run;
data m_201805;merge cancer1201805 chf1201805 cvd1201805 pneumonia1201805 copd1201805 ckd1201805 dementia1_1201805 dementia2_1201805 oldage1201805 infection1201805;by nid;run;
data m_201805;set m_201805;if ika_day=. then ika_day=201805;run;

data main_201806;set main;where ika_day=201806;drop ika_day;run;
data cancer1;set main_201806;where cancer1=1;keep nid cancer1;run;
data chf1;set main_201806;where chf1=1;keep nid chf1;run;
data cvd1;set main_201806;where cvd1=1;keep nid cvd1;run;
data pneumonia1;set main_201806;where pneumonia1=1;keep nid pneumonia1;run;
data copd1;set main_201806;where copd1=1;keep nid copd1;run;
data ckd1;set main_201806;where ckd1=1;keep nid ckd1;run;
data dementia1_1;set main_201806;where dementia1_1=1;keep nid dementia1_1;run;
data dementia2_1;set main_201806;where dementia2_1=1;keep nid dementia2_1;run;
data oldage1;set main_201806;where oldage1=1;keep nid oldage1;run;
data infection1;set main_201806;where infection1=1;keep nid infection1;run;
proc sort data=cancer1 nodupkey out=cancer1201806;;by nid;run;
proc sort data=chf1 nodupkey out=chf1201806;;by nid;run;
proc sort data=cvd1 nodupkey out=cvd1201806;;by nid;run;
proc sort data=pneumonia1 nodupkey out=pneumonia1201806;;by nid;run;
proc sort data=copd1 nodupkey out=copd1201806;;by nid;run;
proc sort data=ckd1 nodupkey out=ckd1201806;;by nid;run;
proc sort data=dementia1_1 nodupkey out=dementia1_1201806;;by nid;run;
proc sort data=dementia2_1 nodupkey out=dementia2_1201806;;by nid;run;
proc sort data=oldage1 nodupkey out=oldage1201806;;by nid;run;
proc sort data=infection1 nodupkey out=infection1201806;;by nid;run;
data m_201806;merge cancer1201806 chf1201806 cvd1201806 pneumonia1201806 copd1201806 ckd1201806 dementia1_1201806 dementia2_1201806 oldage1201806 infection1201806;by nid;run;
data m_201806;set m_201806;if ika_day=. then ika_day=201806;run;

data main_201807;set main;where ika_day=201807;drop ika_day;run;
data cancer1;set main_201807;where cancer1=1;keep nid cancer1;run;
data chf1;set main_201807;where chf1=1;keep nid chf1;run;
data cvd1;set main_201807;where cvd1=1;keep nid cvd1;run;
data pneumonia1;set main_201807;where pneumonia1=1;keep nid pneumonia1;run;
data copd1;set main_201807;where copd1=1;keep nid copd1;run;
data ckd1;set main_201807;where ckd1=1;keep nid ckd1;run;
data dementia1_1;set main_201807;where dementia1_1=1;keep nid dementia1_1;run;
data dementia2_1;set main_201807;where dementia2_1=1;keep nid dementia2_1;run;
data oldage1;set main_201807;where oldage1=1;keep nid oldage1;run;
data infection1;set main_201807;where infection1=1;keep nid infection1;run;
proc sort data=cancer1 nodupkey out=cancer1201807;;by nid;run;
proc sort data=chf1 nodupkey out=chf1201807;;by nid;run;
proc sort data=cvd1 nodupkey out=cvd1201807;;by nid;run;
proc sort data=pneumonia1 nodupkey out=pneumonia1201807;;by nid;run;
proc sort data=copd1 nodupkey out=copd1201807;;by nid;run;
proc sort data=ckd1 nodupkey out=ckd1201807;;by nid;run;
proc sort data=dementia1_1 nodupkey out=dementia1_1201807;;by nid;run;
proc sort data=dementia2_1 nodupkey out=dementia2_1201807;;by nid;run;
proc sort data=oldage1 nodupkey out=oldage1201807;;by nid;run;
proc sort data=infection1 nodupkey out=infection1201807;;by nid;run;
data m_201807;merge cancer1201807 chf1201807 cvd1201807 pneumonia1201807 copd1201807 ckd1201807 dementia1_1201807 dementia2_1201807 oldage1201807 infection1201807;by nid;run;
data m_201807;set m_201807;if ika_day=. then ika_day=201807;run;

data main_201808;set main;where ika_day=201808;drop ika_day;run;
data cancer1;set main_201808;where cancer1=1;keep nid cancer1;run;
data chf1;set main_201808;where chf1=1;keep nid chf1;run;
data cvd1;set main_201808;where cvd1=1;keep nid cvd1;run;
data pneumonia1;set main_201808;where pneumonia1=1;keep nid pneumonia1;run;
data copd1;set main_201808;where copd1=1;keep nid copd1;run;
data ckd1;set main_201808;where ckd1=1;keep nid ckd1;run;
data dementia1_1;set main_201808;where dementia1_1=1;keep nid dementia1_1;run;
data dementia2_1;set main_201808;where dementia2_1=1;keep nid dementia2_1;run;
data oldage1;set main_201808;where oldage1=1;keep nid oldage1;run;
data infection1;set main_201808;where infection1=1;keep nid infection1;run;
proc sort data=cancer1 nodupkey out=cancer1201808;;by nid;run;
proc sort data=chf1 nodupkey out=chf1201808;;by nid;run;
proc sort data=cvd1 nodupkey out=cvd1201808;;by nid;run;
proc sort data=pneumonia1 nodupkey out=pneumonia1201808;;by nid;run;
proc sort data=copd1 nodupkey out=copd1201808;;by nid;run;
proc sort data=ckd1 nodupkey out=ckd1201808;;by nid;run;
proc sort data=dementia1_1 nodupkey out=dementia1_1201808;;by nid;run;
proc sort data=dementia2_1 nodupkey out=dementia2_1201808;;by nid;run;
proc sort data=oldage1 nodupkey out=oldage1201808;;by nid;run;
proc sort data=infection1 nodupkey out=infection1201808;;by nid;run;
data m_201808;merge cancer1201808 chf1201808 cvd1201808 pneumonia1201808 copd1201808 ckd1201808 dementia1_1201808 dementia2_1201808 oldage1201808 infection1201808;by nid;run;
data m_201808;set m_201808;if ika_day=. then ika_day=201808;run;

data main_201809;set main;where ika_day=201809;drop ika_day;run;
data cancer1;set main_201809;where cancer1=1;keep nid cancer1;run;
data chf1;set main_201809;where chf1=1;keep nid chf1;run;
data cvd1;set main_201809;where cvd1=1;keep nid cvd1;run;
data pneumonia1;set main_201809;where pneumonia1=1;keep nid pneumonia1;run;
data copd1;set main_201809;where copd1=1;keep nid copd1;run;
data ckd1;set main_201809;where ckd1=1;keep nid ckd1;run;
data dementia1_1;set main_201809;where dementia1_1=1;keep nid dementia1_1;run;
data dementia2_1;set main_201809;where dementia2_1=1;keep nid dementia2_1;run;
data oldage1;set main_201809;where oldage1=1;keep nid oldage1;run;
data infection1;set main_201809;where infection1=1;keep nid infection1;run;
proc sort data=cancer1 nodupkey out=cancer1201809;;by nid;run;
proc sort data=chf1 nodupkey out=chf1201809;;by nid;run;
proc sort data=cvd1 nodupkey out=cvd1201809;;by nid;run;
proc sort data=pneumonia1 nodupkey out=pneumonia1201809;;by nid;run;
proc sort data=copd1 nodupkey out=copd1201809;;by nid;run;
proc sort data=ckd1 nodupkey out=ckd1201809;;by nid;run;
proc sort data=dementia1_1 nodupkey out=dementia1_1201809;;by nid;run;
proc sort data=dementia2_1 nodupkey out=dementia2_1201809;;by nid;run;
proc sort data=oldage1 nodupkey out=oldage1201809;;by nid;run;
proc sort data=infection1 nodupkey out=infection1201809;;by nid;run;
data m_201809;merge cancer1201809 chf1201809 cvd1201809 pneumonia1201809 copd1201809 ckd1201809 dementia1_1201809 dementia2_1201809 oldage1201809 infection1201809;by nid;run;
data m_201809;set m_201809;if ika_day=. then ika_day=201809;run;

data main_201810;set main;where ika_day=201810;drop ika_day;run;
data cancer1;set main_201810;where cancer1=1;keep nid cancer1;run;
data chf1;set main_201810;where chf1=1;keep nid chf1;run;
data cvd1;set main_201810;where cvd1=1;keep nid cvd1;run;
data pneumonia1;set main_201810;where pneumonia1=1;keep nid pneumonia1;run;
data copd1;set main_201810;where copd1=1;keep nid copd1;run;
data ckd1;set main_201810;where ckd1=1;keep nid ckd1;run;
data dementia1_1;set main_201810;where dementia1_1=1;keep nid dementia1_1;run;
data dementia2_1;set main_201810;where dementia2_1=1;keep nid dementia2_1;run;
data oldage1;set main_201810;where oldage1=1;keep nid oldage1;run;
data infection1;set main_201810;where infection1=1;keep nid infection1;run;
proc sort data=cancer1 nodupkey out=cancer1201810;;by nid;run;
proc sort data=chf1 nodupkey out=chf1201810;;by nid;run;
proc sort data=cvd1 nodupkey out=cvd1201810;;by nid;run;
proc sort data=pneumonia1 nodupkey out=pneumonia1201810;;by nid;run;
proc sort data=copd1 nodupkey out=copd1201810;;by nid;run;
proc sort data=ckd1 nodupkey out=ckd1201810;;by nid;run;
proc sort data=dementia1_1 nodupkey out=dementia1_1201810;;by nid;run;
proc sort data=dementia2_1 nodupkey out=dementia2_1201810;;by nid;run;
proc sort data=oldage1 nodupkey out=oldage1201810;;by nid;run;
proc sort data=infection1 nodupkey out=infection1201810;;by nid;run;
data m_201810;merge cancer1201810 chf1201810 cvd1201810 pneumonia1201810 copd1201810 ckd1201810 dementia1_1201810 dementia2_1201810 oldage1201810 infection1201810;by nid;run;
data m_201810;set m_201810;if ika_day=. then ika_day=201810;run;

data main_201811;set main;where ika_day=201811;drop ika_day;run;
data cancer1;set main_201811;where cancer1=1;keep nid cancer1;run;
data chf1;set main_201811;where chf1=1;keep nid chf1;run;
data cvd1;set main_201811;where cvd1=1;keep nid cvd1;run;
data pneumonia1;set main_201811;where pneumonia1=1;keep nid pneumonia1;run;
data copd1;set main_201811;where copd1=1;keep nid copd1;run;
data ckd1;set main_201811;where ckd1=1;keep nid ckd1;run;
data dementia1_1;set main_201811;where dementia1_1=1;keep nid dementia1_1;run;
data dementia2_1;set main_201811;where dementia2_1=1;keep nid dementia2_1;run;
data oldage1;set main_201811;where oldage1=1;keep nid oldage1;run;
data infection1;set main_201811;where infection1=1;keep nid infection1;run;
proc sort data=cancer1 nodupkey out=cancer1201811;;by nid;run;
proc sort data=chf1 nodupkey out=chf1201811;;by nid;run;
proc sort data=cvd1 nodupkey out=cvd1201811;;by nid;run;
proc sort data=pneumonia1 nodupkey out=pneumonia1201811;;by nid;run;
proc sort data=copd1 nodupkey out=copd1201811;;by nid;run;
proc sort data=ckd1 nodupkey out=ckd1201811;;by nid;run;
proc sort data=dementia1_1 nodupkey out=dementia1_1201811;;by nid;run;
proc sort data=dementia2_1 nodupkey out=dementia2_1201811;;by nid;run;
proc sort data=oldage1 nodupkey out=oldage1201811;;by nid;run;
proc sort data=infection1 nodupkey out=infection1201811;;by nid;run;
data m_201811;merge cancer1201811 chf1201811 cvd1201811 pneumonia1201811 copd1201811 ckd1201811 dementia1_1201811 dementia2_1201811 oldage1201811 infection1201811;by nid;run;
data m_201811;set m_201811;if ika_day=. then ika_day=201811;run;

data main_201812;set main;where ika_day=201812;drop ika_day;run;
data cancer1;set main_201812;where cancer1=1;keep nid cancer1;run;
data chf1;set main_201812;where chf1=1;keep nid chf1;run;
data cvd1;set main_201812;where cvd1=1;keep nid cvd1;run;
data pneumonia1;set main_201812;where pneumonia1=1;keep nid pneumonia1;run;
data copd1;set main_201812;where copd1=1;keep nid copd1;run;
data ckd1;set main_201812;where ckd1=1;keep nid ckd1;run;
data dementia1_1;set main_201812;where dementia1_1=1;keep nid dementia1_1;run;
data dementia2_1;set main_201812;where dementia2_1=1;keep nid dementia2_1;run;
data oldage1;set main_201812;where oldage1=1;keep nid oldage1;run;
data infection1;set main_201812;where infection1=1;keep nid infection1;run;
proc sort data=cancer1 nodupkey out=cancer1201812;;by nid;run;
proc sort data=chf1 nodupkey out=chf1201812;;by nid;run;
proc sort data=cvd1 nodupkey out=cvd1201812;;by nid;run;
proc sort data=pneumonia1 nodupkey out=pneumonia1201812;;by nid;run;
proc sort data=copd1 nodupkey out=copd1201812;;by nid;run;
proc sort data=ckd1 nodupkey out=ckd1201812;;by nid;run;
proc sort data=dementia1_1 nodupkey out=dementia1_1201812;;by nid;run;
proc sort data=dementia2_1 nodupkey out=dementia2_1201812;;by nid;run;
proc sort data=oldage1 nodupkey out=oldage1201812;;by nid;run;
proc sort data=infection1 nodupkey out=infection1201812;;by nid;run;
data m_201812;merge cancer1201812 chf1201812 cvd1201812 pneumonia1201812 copd1201812 ckd1201812 dementia1_1201812 dementia2_1201812 oldage1201812 infection1201812;by nid;run;
data m_201812;set m_201812;if ika_day=. then ika_day=201812;run;

data main_201901;set main;where ika_day=201901;drop ika_day;run;
data cancer1;set main_201901;where cancer1=1;keep nid cancer1;run;
data chf1;set main_201901;where chf1=1;keep nid chf1;run;
data cvd1;set main_201901;where cvd1=1;keep nid cvd1;run;
data pneumonia1;set main_201901;where pneumonia1=1;keep nid pneumonia1;run;
data copd1;set main_201901;where copd1=1;keep nid copd1;run;
data ckd1;set main_201901;where ckd1=1;keep nid ckd1;run;
data dementia1_1;set main_201901;where dementia1_1=1;keep nid dementia1_1;run;
data dementia2_1;set main_201901;where dementia2_1=1;keep nid dementia2_1;run;
data oldage1;set main_201901;where oldage1=1;keep nid oldage1;run;
data infection1;set main_201901;where infection1=1;keep nid infection1;run;
proc sort data=cancer1 nodupkey out=cancer1201901;;by nid;run;
proc sort data=chf1 nodupkey out=chf1201901;;by nid;run;
proc sort data=cvd1 nodupkey out=cvd1201901;;by nid;run;
proc sort data=pneumonia1 nodupkey out=pneumonia1201901;;by nid;run;
proc sort data=copd1 nodupkey out=copd1201901;;by nid;run;
proc sort data=ckd1 nodupkey out=ckd1201901;;by nid;run;
proc sort data=dementia1_1 nodupkey out=dementia1_1201901;;by nid;run;
proc sort data=dementia2_1 nodupkey out=dementia2_1201901;;by nid;run;
proc sort data=oldage1 nodupkey out=oldage1201901;;by nid;run;
proc sort data=infection1 nodupkey out=infection1201901;;by nid;run;
data m_201901;merge cancer1201901 chf1201901 cvd1201901 pneumonia1201901 copd1201901 ckd1201901 dementia1_1201901 dementia2_1201901 oldage1201901 infection1201901;by nid;run;
data m_201901;set m_201901;if ika_day=. then ika_day=201901;run;

data main_201902;set main;where ika_day=201902;drop ika_day;run;
data cancer1;set main_201902;where cancer1=1;keep nid cancer1;run;
data chf1;set main_201902;where chf1=1;keep nid chf1;run;
data cvd1;set main_201902;where cvd1=1;keep nid cvd1;run;
data pneumonia1;set main_201902;where pneumonia1=1;keep nid pneumonia1;run;
data copd1;set main_201902;where copd1=1;keep nid copd1;run;
data ckd1;set main_201902;where ckd1=1;keep nid ckd1;run;
data dementia1_1;set main_201902;where dementia1_1=1;keep nid dementia1_1;run;
data dementia2_1;set main_201902;where dementia2_1=1;keep nid dementia2_1;run;
data oldage1;set main_201902;where oldage1=1;keep nid oldage1;run;
data infection1;set main_201902;where infection1=1;keep nid infection1;run;
proc sort data=cancer1 nodupkey out=cancer1201902;;by nid;run;
proc sort data=chf1 nodupkey out=chf1201902;;by nid;run;
proc sort data=cvd1 nodupkey out=cvd1201902;;by nid;run;
proc sort data=pneumonia1 nodupkey out=pneumonia1201902;;by nid;run;
proc sort data=copd1 nodupkey out=copd1201902;;by nid;run;
proc sort data=ckd1 nodupkey out=ckd1201902;;by nid;run;
proc sort data=dementia1_1 nodupkey out=dementia1_1201902;;by nid;run;
proc sort data=dementia2_1 nodupkey out=dementia2_1201902;;by nid;run;
proc sort data=oldage1 nodupkey out=oldage1201902;;by nid;run;
proc sort data=infection1 nodupkey out=infection1201902;;by nid;run;
data m_201902;merge cancer1201902 chf1201902 cvd1201902 pneumonia1201902 copd1201902 ckd1201902 dementia1_1201902 dementia2_1201902 oldage1201902 infection1201902;by nid;run;
data m_201902;set m_201902;if ika_day=. then ika_day=201902;run;

data main_201903;set main;where ika_day=201903;drop ika_day;run;
data cancer1;set main_201903;where cancer1=1;keep nid cancer1;run;
data chf1;set main_201903;where chf1=1;keep nid chf1;run;
data cvd1;set main_201903;where cvd1=1;keep nid cvd1;run;
data pneumonia1;set main_201903;where pneumonia1=1;keep nid pneumonia1;run;
data copd1;set main_201903;where copd1=1;keep nid copd1;run;
data ckd1;set main_201903;where ckd1=1;keep nid ckd1;run;
data dementia1_1;set main_201903;where dementia1_1=1;keep nid dementia1_1;run;
data dementia2_1;set main_201903;where dementia2_1=1;keep nid dementia2_1;run;
data oldage1;set main_201903;where oldage1=1;keep nid oldage1;run;
data infection1;set main_201903;where infection1=1;keep nid infection1;run;
proc sort data=cancer1 nodupkey out=cancer1201903;;by nid;run;
proc sort data=chf1 nodupkey out=chf1201903;;by nid;run;
proc sort data=cvd1 nodupkey out=cvd1201903;;by nid;run;
proc sort data=pneumonia1 nodupkey out=pneumonia1201903;;by nid;run;
proc sort data=copd1 nodupkey out=copd1201903;;by nid;run;
proc sort data=ckd1 nodupkey out=ckd1201903;;by nid;run;
proc sort data=dementia1_1 nodupkey out=dementia1_1201903;;by nid;run;
proc sort data=dementia2_1 nodupkey out=dementia2_1201903;;by nid;run;
proc sort data=oldage1 nodupkey out=oldage1201903;;by nid;run;
proc sort data=infection1 nodupkey out=infection1201903;;by nid;run;
data m_201903;merge cancer1201903 chf1201903 cvd1201903 pneumonia1201903 copd1201903 ckd1201903 dementia1_1201903 dementia2_1201903 oldage1201903 infection1201903;by nid;run;
data m_201903;set m_201903;if ika_day=. then ika_day=201903;run;

data main_201904;set main;where ika_day=201904;drop ika_day;run;
data cancer1;set main_201904;where cancer1=1;keep nid cancer1;run;
data chf1;set main_201904;where chf1=1;keep nid chf1;run;
data cvd1;set main_201904;where cvd1=1;keep nid cvd1;run;
data pneumonia1;set main_201904;where pneumonia1=1;keep nid pneumonia1;run;
data copd1;set main_201904;where copd1=1;keep nid copd1;run;
data ckd1;set main_201904;where ckd1=1;keep nid ckd1;run;
data dementia1_1;set main_201904;where dementia1_1=1;keep nid dementia1_1;run;
data dementia2_1;set main_201904;where dementia2_1=1;keep nid dementia2_1;run;
data oldage1;set main_201904;where oldage1=1;keep nid oldage1;run;
data infection1;set main_201904;where infection1=1;keep nid infection1;run;
proc sort data=cancer1 nodupkey out=cancer1201904;;by nid;run;
proc sort data=chf1 nodupkey out=chf1201904;;by nid;run;
proc sort data=cvd1 nodupkey out=cvd1201904;;by nid;run;
proc sort data=pneumonia1 nodupkey out=pneumonia1201904;;by nid;run;
proc sort data=copd1 nodupkey out=copd1201904;;by nid;run;
proc sort data=ckd1 nodupkey out=ckd1201904;;by nid;run;
proc sort data=dementia1_1 nodupkey out=dementia1_1201904;;by nid;run;
proc sort data=dementia2_1 nodupkey out=dementia2_1201904;;by nid;run;
proc sort data=oldage1 nodupkey out=oldage1201904;;by nid;run;
proc sort data=infection1 nodupkey out=infection1201904;;by nid;run;
data m_201904;merge cancer1201904 chf1201904 cvd1201904 pneumonia1201904 copd1201904 ckd1201904 dementia1_1201904 dementia2_1201904 oldage1201904 infection1201904;by nid;run;
data m_201904;set m_201904;if ika_day=. then ika_day=201904;run;

data main_201905;set main;where ika_day=201905;drop ika_day;run;
data cancer1;set main_201905;where cancer1=1;keep nid cancer1;run;
data chf1;set main_201905;where chf1=1;keep nid chf1;run;
data cvd1;set main_201905;where cvd1=1;keep nid cvd1;run;
data pneumonia1;set main_201905;where pneumonia1=1;keep nid pneumonia1;run;
data copd1;set main_201905;where copd1=1;keep nid copd1;run;
data ckd1;set main_201905;where ckd1=1;keep nid ckd1;run;
data dementia1_1;set main_201905;where dementia1_1=1;keep nid dementia1_1;run;
data dementia2_1;set main_201905;where dementia2_1=1;keep nid dementia2_1;run;
data oldage1;set main_201905;where oldage1=1;keep nid oldage1;run;
data infection1;set main_201905;where infection1=1;keep nid infection1;run;
proc sort data=cancer1 nodupkey out=cancer1201905;;by nid;run;
proc sort data=chf1 nodupkey out=chf1201905;;by nid;run;
proc sort data=cvd1 nodupkey out=cvd1201905;;by nid;run;
proc sort data=pneumonia1 nodupkey out=pneumonia1201905;;by nid;run;
proc sort data=copd1 nodupkey out=copd1201905;;by nid;run;
proc sort data=ckd1 nodupkey out=ckd1201905;;by nid;run;
proc sort data=dementia1_1 nodupkey out=dementia1_1201905;;by nid;run;
proc sort data=dementia2_1 nodupkey out=dementia2_1201905;;by nid;run;
proc sort data=oldage1 nodupkey out=oldage1201905;;by nid;run;
proc sort data=infection1 nodupkey out=infection1201905;;by nid;run;
data m_201905;merge cancer1201905 chf1201905 cvd1201905 pneumonia1201905 copd1201905 ckd1201905 dementia1_1201905 dementia2_1201905 oldage1201905 infection1201905;by nid;run;
data m_201905;set m_201905;if ika_day=. then ika_day=201905;run;

data main_201906;set main;where ika_day=201906;drop ika_day;run;
data cancer1;set main_201906;where cancer1=1;keep nid cancer1;run;
data chf1;set main_201906;where chf1=1;keep nid chf1;run;
data cvd1;set main_201906;where cvd1=1;keep nid cvd1;run;
data pneumonia1;set main_201906;where pneumonia1=1;keep nid pneumonia1;run;
data copd1;set main_201906;where copd1=1;keep nid copd1;run;
data ckd1;set main_201906;where ckd1=1;keep nid ckd1;run;
data dementia1_1;set main_201906;where dementia1_1=1;keep nid dementia1_1;run;
data dementia2_1;set main_201906;where dementia2_1=1;keep nid dementia2_1;run;
data oldage1;set main_201906;where oldage1=1;keep nid oldage1;run;
data infection1;set main_201906;where infection1=1;keep nid infection1;run;
proc sort data=cancer1 nodupkey out=cancer1201906;;by nid;run;
proc sort data=chf1 nodupkey out=chf1201906;;by nid;run;
proc sort data=cvd1 nodupkey out=cvd1201906;;by nid;run;
proc sort data=pneumonia1 nodupkey out=pneumonia1201906;;by nid;run;
proc sort data=copd1 nodupkey out=copd1201906;;by nid;run;
proc sort data=ckd1 nodupkey out=ckd1201906;;by nid;run;
proc sort data=dementia1_1 nodupkey out=dementia1_1201906;;by nid;run;
proc sort data=dementia2_1 nodupkey out=dementia2_1201906;;by nid;run;
proc sort data=oldage1 nodupkey out=oldage1201906;;by nid;run;
proc sort data=infection1 nodupkey out=infection1201906;;by nid;run;
data m_201906;merge cancer1201906 chf1201906 cvd1201906 pneumonia1201906 copd1201906 ckd1201906 dementia1_1201906 dementia2_1201906 oldage1201906 infection1201906;by nid;run;
data m_201906;set m_201906;if ika_day=. then ika_day=201906;run;

data main_201907;set main;where ika_day=201907;drop ika_day;run;
data cancer1;set main_201907;where cancer1=1;keep nid cancer1;run;
data chf1;set main_201907;where chf1=1;keep nid chf1;run;
data cvd1;set main_201907;where cvd1=1;keep nid cvd1;run;
data pneumonia1;set main_201907;where pneumonia1=1;keep nid pneumonia1;run;
data copd1;set main_201907;where copd1=1;keep nid copd1;run;
data ckd1;set main_201907;where ckd1=1;keep nid ckd1;run;
data dementia1_1;set main_201907;where dementia1_1=1;keep nid dementia1_1;run;
data dementia2_1;set main_201907;where dementia2_1=1;keep nid dementia2_1;run;
data oldage1;set main_201907;where oldage1=1;keep nid oldage1;run;
data infection1;set main_201907;where infection1=1;keep nid infection1;run;
proc sort data=cancer1 nodupkey out=cancer1201907;;by nid;run;
proc sort data=chf1 nodupkey out=chf1201907;;by nid;run;
proc sort data=cvd1 nodupkey out=cvd1201907;;by nid;run;
proc sort data=pneumonia1 nodupkey out=pneumonia1201907;;by nid;run;
proc sort data=copd1 nodupkey out=copd1201907;;by nid;run;
proc sort data=ckd1 nodupkey out=ckd1201907;;by nid;run;
proc sort data=dementia1_1 nodupkey out=dementia1_1201907;;by nid;run;
proc sort data=dementia2_1 nodupkey out=dementia2_1201907;;by nid;run;
proc sort data=oldage1 nodupkey out=oldage1201907;;by nid;run;
proc sort data=infection1 nodupkey out=infection1201907;;by nid;run;
data m_201907;merge cancer1201907 chf1201907 cvd1201907 pneumonia1201907 copd1201907 ckd1201907 dementia1_1201907 dementia2_1201907 oldage1201907 infection1201907;by nid;run;
data m_201907;set m_201907;if ika_day=. then ika_day=201907;run;

data main_201908;set main;where ika_day=201908;drop ika_day;run;
data cancer1;set main_201908;where cancer1=1;keep nid cancer1;run;
data chf1;set main_201908;where chf1=1;keep nid chf1;run;
data cvd1;set main_201908;where cvd1=1;keep nid cvd1;run;
data pneumonia1;set main_201908;where pneumonia1=1;keep nid pneumonia1;run;
data copd1;set main_201908;where copd1=1;keep nid copd1;run;
data ckd1;set main_201908;where ckd1=1;keep nid ckd1;run;
data dementia1_1;set main_201908;where dementia1_1=1;keep nid dementia1_1;run;
data dementia2_1;set main_201908;where dementia2_1=1;keep nid dementia2_1;run;
data oldage1;set main_201908;where oldage1=1;keep nid oldage1;run;
data infection1;set main_201908;where infection1=1;keep nid infection1;run;
proc sort data=cancer1 nodupkey out=cancer1201908;;by nid;run;
proc sort data=chf1 nodupkey out=chf1201908;;by nid;run;
proc sort data=cvd1 nodupkey out=cvd1201908;;by nid;run;
proc sort data=pneumonia1 nodupkey out=pneumonia1201908;;by nid;run;
proc sort data=copd1 nodupkey out=copd1201908;;by nid;run;
proc sort data=ckd1 nodupkey out=ckd1201908;;by nid;run;
proc sort data=dementia1_1 nodupkey out=dementia1_1201908;;by nid;run;
proc sort data=dementia2_1 nodupkey out=dementia2_1201908;;by nid;run;
proc sort data=oldage1 nodupkey out=oldage1201908;;by nid;run;
proc sort data=infection1 nodupkey out=infection1201908;;by nid;run;
data m_201908;merge cancer1201908 chf1201908 cvd1201908 pneumonia1201908 copd1201908 ckd1201908 dementia1_1201908 dementia2_1201908 oldage1201908 infection1201908;by nid;run;
data m_201908;set m_201908;if ika_day=. then ika_day=201908;run;

data main_201909;set main;where ika_day=201909;drop ika_day;run;
data cancer1;set main_201909;where cancer1=1;keep nid cancer1;run;
data chf1;set main_201909;where chf1=1;keep nid chf1;run;
data cvd1;set main_201909;where cvd1=1;keep nid cvd1;run;
data pneumonia1;set main_201909;where pneumonia1=1;keep nid pneumonia1;run;
data copd1;set main_201909;where copd1=1;keep nid copd1;run;
data ckd1;set main_201909;where ckd1=1;keep nid ckd1;run;
data dementia1_1;set main_201909;where dementia1_1=1;keep nid dementia1_1;run;
data dementia2_1;set main_201909;where dementia2_1=1;keep nid dementia2_1;run;
data oldage1;set main_201909;where oldage1=1;keep nid oldage1;run;
data infection1;set main_201909;where infection1=1;keep nid infection1;run;
proc sort data=cancer1 nodupkey out=cancer1201909;;by nid;run;
proc sort data=chf1 nodupkey out=chf1201909;;by nid;run;
proc sort data=cvd1 nodupkey out=cvd1201909;;by nid;run;
proc sort data=pneumonia1 nodupkey out=pneumonia1201909;;by nid;run;
proc sort data=copd1 nodupkey out=copd1201909;;by nid;run;
proc sort data=ckd1 nodupkey out=ckd1201909;;by nid;run;
proc sort data=dementia1_1 nodupkey out=dementia1_1201909;;by nid;run;
proc sort data=dementia2_1 nodupkey out=dementia2_1201909;;by nid;run;
proc sort data=oldage1 nodupkey out=oldage1201909;;by nid;run;
proc sort data=infection1 nodupkey out=infection1201909;;by nid;run;
data m_201909;merge cancer1201909 chf1201909 cvd1201909 pneumonia1201909 copd1201909 ckd1201909 dementia1_1201909 dementia2_1201909 oldage1201909 infection1201909;by nid;run;
data m_201909;set m_201909;if ika_day=. then ika_day=201909;run;

data main_201910;set main;where ika_day=201910;drop ika_day;run;
data cancer1;set main_201910;where cancer1=1;keep nid cancer1;run;
data chf1;set main_201910;where chf1=1;keep nid chf1;run;
data cvd1;set main_201910;where cvd1=1;keep nid cvd1;run;
data pneumonia1;set main_201910;where pneumonia1=1;keep nid pneumonia1;run;
data copd1;set main_201910;where copd1=1;keep nid copd1;run;
data ckd1;set main_201910;where ckd1=1;keep nid ckd1;run;
data dementia1_1;set main_201910;where dementia1_1=1;keep nid dementia1_1;run;
data dementia2_1;set main_201910;where dementia2_1=1;keep nid dementia2_1;run;
data oldage1;set main_201910;where oldage1=1;keep nid oldage1;run;
data infection1;set main_201910;where infection1=1;keep nid infection1;run;
proc sort data=cancer1 nodupkey out=cancer1201910;;by nid;run;
proc sort data=chf1 nodupkey out=chf1201910;;by nid;run;
proc sort data=cvd1 nodupkey out=cvd1201910;;by nid;run;
proc sort data=pneumonia1 nodupkey out=pneumonia1201910;;by nid;run;
proc sort data=copd1 nodupkey out=copd1201910;;by nid;run;
proc sort data=ckd1 nodupkey out=ckd1201910;;by nid;run;
proc sort data=dementia1_1 nodupkey out=dementia1_1201910;;by nid;run;
proc sort data=dementia2_1 nodupkey out=dementia2_1201910;;by nid;run;
proc sort data=oldage1 nodupkey out=oldage1201910;;by nid;run;
proc sort data=infection1 nodupkey out=infection1201910;;by nid;run;
data m_201910;merge cancer1201910 chf1201910 cvd1201910 pneumonia1201910 copd1201910 ckd1201910 dementia1_1201910 dementia2_1201910 oldage1201910 infection1201910;by nid;run;
data m_201910;set m_201910;if ika_day=. then ika_day=201910;run;

data main_201911;set main;where ika_day=201911;drop ika_day;run;
data cancer1;set main_201911;where cancer1=1;keep nid cancer1;run;
data chf1;set main_201911;where chf1=1;keep nid chf1;run;
data cvd1;set main_201911;where cvd1=1;keep nid cvd1;run;
data pneumonia1;set main_201911;where pneumonia1=1;keep nid pneumonia1;run;
data copd1;set main_201911;where copd1=1;keep nid copd1;run;
data ckd1;set main_201911;where ckd1=1;keep nid ckd1;run;
data dementia1_1;set main_201911;where dementia1_1=1;keep nid dementia1_1;run;
data dementia2_1;set main_201911;where dementia2_1=1;keep nid dementia2_1;run;
data oldage1;set main_201911;where oldage1=1;keep nid oldage1;run;
data infection1;set main_201911;where infection1=1;keep nid infection1;run;
proc sort data=cancer1 nodupkey out=cancer1201911;;by nid;run;
proc sort data=chf1 nodupkey out=chf1201911;;by nid;run;
proc sort data=cvd1 nodupkey out=cvd1201911;;by nid;run;
proc sort data=pneumonia1 nodupkey out=pneumonia1201911;;by nid;run;
proc sort data=copd1 nodupkey out=copd1201911;;by nid;run;
proc sort data=ckd1 nodupkey out=ckd1201911;;by nid;run;
proc sort data=dementia1_1 nodupkey out=dementia1_1201911;;by nid;run;
proc sort data=dementia2_1 nodupkey out=dementia2_1201911;;by nid;run;
proc sort data=oldage1 nodupkey out=oldage1201911;;by nid;run;
proc sort data=infection1 nodupkey out=infection1201911;;by nid;run;
data m_201911;merge cancer1201911 chf1201911 cvd1201911 pneumonia1201911 copd1201911 ckd1201911 dementia1_1201911 dementia2_1201911 oldage1201911 infection1201911;by nid;run;
data m_201911;set m_201911;if ika_day=. then ika_day=201911;run;

data main_201912;set main;where ika_day=201912;drop ika_day;run;
data cancer1;set main_201912;where cancer1=1;keep nid cancer1;run;
data chf1;set main_201912;where chf1=1;keep nid chf1;run;
data cvd1;set main_201912;where cvd1=1;keep nid cvd1;run;
data pneumonia1;set main_201912;where pneumonia1=1;keep nid pneumonia1;run;
data copd1;set main_201912;where copd1=1;keep nid copd1;run;
data ckd1;set main_201912;where ckd1=1;keep nid ckd1;run;
data dementia1_1;set main_201912;where dementia1_1=1;keep nid dementia1_1;run;
data dementia2_1;set main_201912;where dementia2_1=1;keep nid dementia2_1;run;
data oldage1;set main_201912;where oldage1=1;keep nid oldage1;run;
data infection1;set main_201912;where infection1=1;keep nid infection1;run;
proc sort data=cancer1 nodupkey out=cancer1201912;;by nid;run;
proc sort data=chf1 nodupkey out=chf1201912;;by nid;run;
proc sort data=cvd1 nodupkey out=cvd1201912;;by nid;run;
proc sort data=pneumonia1 nodupkey out=pneumonia1201912;;by nid;run;
proc sort data=copd1 nodupkey out=copd1201912;;by nid;run;
proc sort data=ckd1 nodupkey out=ckd1201912;;by nid;run;
proc sort data=dementia1_1 nodupkey out=dementia1_1201912;;by nid;run;
proc sort data=dementia2_1 nodupkey out=dementia2_1201912;;by nid;run;
proc sort data=oldage1 nodupkey out=oldage1201912;;by nid;run;
proc sort data=infection1 nodupkey out=infection1201912;;by nid;run;
data m_201912;merge cancer1201912 chf1201912 cvd1201912 pneumonia1201912 copd1201912 ckd1201912 dementia1_1201912 dementia2_1201912 oldage1201912 infection1201912;by nid;run;
data m_201912;set m_201912;if ika_day=. then ika_day=201912;run;

data main_202001;set main;where ika_day=202001;drop ika_day;run;
data cancer1;set main_202001;where cancer1=1;keep nid cancer1;run;
data chf1;set main_202001;where chf1=1;keep nid chf1;run;
data cvd1;set main_202001;where cvd1=1;keep nid cvd1;run;
data pneumonia1;set main_202001;where pneumonia1=1;keep nid pneumonia1;run;
data copd1;set main_202001;where copd1=1;keep nid copd1;run;
data ckd1;set main_202001;where ckd1=1;keep nid ckd1;run;
data dementia1_1;set main_202001;where dementia1_1=1;keep nid dementia1_1;run;
data dementia2_1;set main_202001;where dementia2_1=1;keep nid dementia2_1;run;
data oldage1;set main_202001;where oldage1=1;keep nid oldage1;run;
data infection1;set main_202001;where infection1=1;keep nid infection1;run;
proc sort data=cancer1 nodupkey out=cancer1202001;;by nid;run;
proc sort data=chf1 nodupkey out=chf1202001;;by nid;run;
proc sort data=cvd1 nodupkey out=cvd1202001;;by nid;run;
proc sort data=pneumonia1 nodupkey out=pneumonia1202001;;by nid;run;
proc sort data=copd1 nodupkey out=copd1202001;;by nid;run;
proc sort data=ckd1 nodupkey out=ckd1202001;;by nid;run;
proc sort data=dementia1_1 nodupkey out=dementia1_1202001;;by nid;run;
proc sort data=dementia2_1 nodupkey out=dementia2_1202001;;by nid;run;
proc sort data=oldage1 nodupkey out=oldage1202001;;by nid;run;
proc sort data=infection1 nodupkey out=infection1202001;;by nid;run;
data m_202001;merge cancer1202001 chf1202001 cvd1202001 pneumonia1202001 copd1202001 ckd1202001 dementia1_1202001 dementia2_1202001 oldage1202001 infection1202001;by nid;run;
data m_202001;set m_202001;if ika_day=. then ika_day=202001;run;


data a201801;merge a_201801 m_201801;by nid;run;
data a201802;merge a_201802 m_201802;by nid;run;
data a201803;merge a_201803 m_201803;by nid;run;
data a201804;merge a_201804 m_201804;by nid;run;
data a201805;merge a_201805 m_201805;by nid;run;
data a201806;merge a_201806 m_201806;by nid;run;
data a201807;merge a_201807 m_201807;by nid;run;
data a201808;merge a_201808 m_201808;by nid;run;
data a201809;merge a_201809 m_201809;by nid;run;
data a201810;merge a_201810 m_201810;by nid;run;
data a201811;merge a_201811 m_201811;by nid;run;
data a201812;merge a_201812 m_201812;by nid;run;

data a201901;merge a_201901 m_201901;by nid;run;
data a201902;merge a_201902 m_201902;by nid;run;
data a201903;merge a_201903 m_201903;by nid;run;
data a201904;merge a_201904 m_201904;by nid;run;
data a201905;merge a_201905 m_201905;by nid;run;
data a201906;merge a_201906 m_201906;by nid;run;
data a201907;merge a_201907 m_201907;by nid;run;
data a201908;merge a_201908 m_201908;by nid;run;
data a201909;merge a_201909 m_201909;by nid;run;
data a201910;merge a_201910 m_201910;by nid;run;
data a201911;merge a_201911 m_201911;by nid;run;
data a201912;merge a_201912 m_201912;by nid;run;

data a202001;merge a_202001 m_202001;by nid;run;

data all_tenki;set a201801-a201812 a201901-a201912 a202001;run;
proc sort data=all_tenki;by nid;run;
data all_tenki;format nid ika_day;set all_tenki;run;

/*]AS*/
data ika_death;set ika_val;where tenki=3;keep nid ika_day tenki;run;
data ika_death;set ika_death;if tenki=3 then tenki_ika=1;drop tenki;run;
proc sort data=ika_death nodupkey out=death_tneki;;by nid;run;
data ika;merge all_tenki death_tneki;by nid ika_day;run;
data ika;set ika;if tenki_ika=. then tenki_ika=0;run;
data ika;format nid ika_day tenki_ika;;set ika;run;

/*ãÈZª él569Aoã560BBBKiÒÉ·éÆ542A9lÍ¢¸êÌa¼ÉàYªÈ¢l©±Ìl½¿ðüêé*/
proc sort data=ika_import;by nid;run;
data ika_import2;set ika_import;
if year=2018 and month=1 then ika_day=201801;
if year=2018 and month=2 then ika_day=201802;
if year=2018 and month=3 then ika_day=201803;
if year=2018 and month=4 then ika_day=201804;
if year=2018 and month=5 then ika_day=201805;
if year=2018 and month=6 then ika_day=201806;
if year=2018 and month=7 then ika_day=201807;
if year=2018 and month=8 then ika_day=201808;
if year=2018 and month=9 then ika_day=201809;
if year=2018 and month=10 then ika_day=201810;
if year=2018 and month=11 then ika_day=201811;
if year=2018 and month=12 then ika_day=201812;
if year=2019 and month=1 then ika_day=201901;
if year=2019 and month=2 then ika_day=201902;
if year=2019 and month=3 then ika_day=201903;
if year=2019 and month=4 then ika_day=201904;
if year=2019 and month=5 then ika_day=201905;
if year=2019 and month=6 then ika_day=201906;
if year=2019 and month=7 then ika_day=201907;
if year=2019 and month=8 then ika_day=201908;
if year=2019 and month=9 then ika_day=201909;
if year=2019 and month=10 then ika_day=201910;
if year=2019 and month=11 then ika_day=201911;
if year=2019 and month=12 then ika_day=201912;
if year=2020 and month=1 then ika_day=202001;
if tenki=3 then tenki_ika=1;
if tenki_ika=. then tenki_ika=0;
keep nid ika_day tenki_ika;run;
/*ÎÛÒXgÌÝÂ­é*/
data o_201801;set ika_import2;where ika_day=201801;drop ika_day;run;
proc sort data=o_201801 nodupkey out=other_201801;;by nid;run;
data other_201801;set other_201801;if ika_day=. then ika_day=201801;run;

data o_201802;set ika_import2;where ika_day=201802;drop ika_day;run;
proc sort data=o_201802 nodupkey out=other_201802;;by nid;run;
data other_201802;set other_201802;if ika_day=. then ika_day=201802;run;

data o_201803;set ika_import2;where ika_day=201803;drop ika_day;run;
proc sort data=o_201803 nodupkey out=other_201803;;by nid;run;
data other_201803;set other_201803;if ika_day=. then ika_day=201803;run;

data o_201804;set ika_import2;where ika_day=201804;drop ika_day;run;
proc sort data=o_201804 nodupkey out=other_201804;;by nid;run;
data other_201804;set other_201804;if ika_day=. then ika_day=201804;run;

data o_201805;set ika_import2;where ika_day=201805;drop ika_day;run;
proc sort data=o_201805 nodupkey out=other_201805;;by nid;run;
data other_201805;set other_201805;if ika_day=. then ika_day=201805;run;

data o_201806;set ika_import2;where ika_day=201806;drop ika_day;run;
proc sort data=o_201806 nodupkey out=other_201806;;by nid;run;
data other_201806;set other_201806;if ika_day=. then ika_day=201806;run;

data o_201807;set ika_import2;where ika_day=201807;drop ika_day;run;
proc sort data=o_201807 nodupkey out=other_201807;;by nid;run;
data other_201807;set other_201807;if ika_day=. then ika_day=201807;run;

data o_201808;set ika_import2;where ika_day=201808;drop ika_day;run;
proc sort data=o_201808 nodupkey out=other_201808;;by nid;run;
data other_201808;set other_201808;if ika_day=. then ika_day=201808;run;

data o_201809;set ika_import2;where ika_day=201809;drop ika_day;run;
proc sort data=o_201809 nodupkey out=other_201809;;by nid;run;
data other_201809;set other_201809;if ika_day=. then ika_day=201809;run;

data o_201810;set ika_import2;where ika_day=201810;drop ika_day;run;
proc sort data=o_201810 nodupkey out=other_201810;;by nid;run;
data other_201810;set other_201810;if ika_day=. then ika_day=201810;run;

data o_201811;set ika_import2;where ika_day=201811;drop ika_day;run;
proc sort data=o_201811 nodupkey out=other_201811;;by nid;run;
data other_201811;set other_201811;if ika_day=. then ika_day=201811;run;

data o_201812;set ika_import2;where ika_day=201812;drop ika_day;run;
proc sort data=o_201812 nodupkey out=other_201812;;by nid;run;
data other_201812;set other_201812;if ika_day=. then ika_day=201812;run;

data o_201901;set ika_import2;where ika_day=201901;drop ika_day;run;
proc sort data=o_201901 nodupkey out=other_201901;;by nid;run;
data other_201901;set other_201901;if ika_day=. then ika_day=201901;run;

data o_201902;set ika_import2;where ika_day=201902;drop ika_day;run;
proc sort data=o_201902 nodupkey out=other_201902;;by nid;run;
data other_201902;set other_201902;if ika_day=. then ika_day=201902;run;

data o_201903;set ika_import2;where ika_day=201903;drop ika_day;run;
proc sort data=o_201903 nodupkey out=other_201903;;by nid;run;
data other_201903;set other_201903;if ika_day=. then ika_day=201903;run;

data o_201904;set ika_import2;where ika_day=201904;drop ika_day;run;
proc sort data=o_201904 nodupkey out=other_201904;;by nid;run;
data other_201904;set other_201904;if ika_day=. then ika_day=201904;run;

data o_201905;set ika_import2;where ika_day=201905;drop ika_day;run;
proc sort data=o_201905 nodupkey out=other_201905;;by nid;run;
data other_201905;set other_201905;if ika_day=. then ika_day=201905;run;

data o_201906;set ika_import2;where ika_day=201906;drop ika_day;run;
proc sort data=o_201906 nodupkey out=other_201906;;by nid;run;
data other_201906;set other_201906;if ika_day=. then ika_day=201906;run;

data o_201907;set ika_import2;where ika_day=201907;drop ika_day;run;
proc sort data=o_201907 nodupkey out=other_201907;;by nid;run;
data other_201907;set other_201907;if ika_day=. then ika_day=201907;run;

data o_201908;set ika_import2;where ika_day=201908;drop ika_day;run;
proc sort data=o_201908 nodupkey out=other_201908;;by nid;run;
data other_201908;set other_201908;if ika_day=. then ika_day=201908;run;

data o_201909;set ika_import2;where ika_day=201909;drop ika_day;run;
proc sort data=o_201909 nodupkey out=other_201909;;by nid;run;
data other_201909;set other_201909;if ika_day=. then ika_day=201909;run;

data o_201910;set ika_import2;where ika_day=201910;drop ika_day;run;
proc sort data=o_201910 nodupkey out=other_201910;;by nid;run;
data other_201910;set other_201910;if ika_day=. then ika_day=201910;run;

data o_201911;set ika_import2;where ika_day=201911;drop ika_day;run;
proc sort data=o_201911 nodupkey out=other_201911;;by nid;run;
data other_201911;set other_201911;if ika_day=. then ika_day=201911;run;

data o_201912;set ika_import2;where ika_day=201912;drop ika_day;run;
proc sort data=o_201912 nodupkey out=other_201912;;by nid;run;
data other_201912;set other_201912;if ika_day=. then ika_day=201912;run;

data o_202001;set ika_import2;where ika_day=202001;drop ika_day;run;
proc sort data=o_202001 nodupkey out=other_202001;;by nid;run;
data other_202001;set other_202001;if ika_day=. then ika_day=202001;run;

data other;set other_201801-other_201812 other_201901-other_201912 other_202001;run;

/*Ë*/
proc sort data=other;by nid tenki_ika ika_day;run;
proc sort data=ika;by nid tenki_ika ika_day;run;
data ika_patient;merge ika other;by nid tenki_ika ika_day;run;

/*SffÆË*/
/*S]A*/
data dt6;set dt5;;icd_ft=substr(icd10,1,1);icd_nm=substr(icd10,2,2);run;
data dt6;set dt6;icd_2=input(icd_nm,best.);drop icd_nm;run;
data dt6;set dt6;
if icd_ft='C'  and 00<=icd_2<=97 then cancer_c=1;
if icd_ft='I' and 01<=icd_2<=02 then  chf_c=1;
if icd_ft='I' and 05<=icd_2<=09 then  chf_c=1;
if icd_ft='I' and 20<=icd_2<=52 then  chf_c=1;
if icd_ft='I' and 60<=icd_2<=69 then  cvd_c=1;
if icd_ft='J' and 12<=icd_2<=18 then  pneumonia_c=1;
if icd_ft='J' and 41<=icd_2<=44 then  copd_c=1;
if icd_ft='N' and 17<=icd_2<=19 then  ckd_c=1;
if icd_ft='R' and icd_2=54 then  oldage_c=1;
if icd_ft='F' and 01<=icd_2<=03 then  dementia1_c=1;
if icd_ft='G' and icd_2=30 then  dementia2_c=1;
if icd_ft='A' and 00<=icd_2<=99 then  infection_c=1;
if icd_ft='B' and 00<=icd_2<=99 then  infection_c=1;
run;
data dt7;set dt6;drop tekikaku icd10 causekbn icd_ft icd_2;run;
data ika_ng;merge dt7 ika_patient;by nid;if age=. then delete;if ika_day=. then delete;run;
/*hospital=2i¼åjrekbn=1iãÈj*/
data ika_ng;set ika_ng;if hospital=. then hospital=2;if rekbn=. then rekbn=1;run;
data ika_ng;format nid age dday ika_day tenki_ika rekbn hospital;set ika_ng;run;


/*1i¾³Lj9i¾³ÈµjðÂ¯é*/
data ika_ng;set ika_ng;
if cancer_c=. then cancer_c=9;
if chf_c=. then chf_c=9;
if cvd_c=. then cvd_c=9;
if pneumonia_c=. then pneumonia_c=9;
if copd_c=. then copd_c=9;
if ckd_c=. then ckd_c=9;
if oldage_c=. then oldage_c=9;
if dementia1_c=. then dementia1_c=9;
if dementia2_c=. then dementia2_c=9;
if infection_c=. then infection_c=9;
if cancer=. then cancer=9;
if chf=. then chf=9;
if cvd=. then cvd=9;
if pneumonia=. then pneumonia=9;
if copd=. then copd=9;
if ckd=. then ckd=9;
if oldage=. then oldage=9;
if dementia1=. then dementia1=9;
if dementia2=. then dementia2=9;
if infection=. then infection=9;
if cancer1=. then cancer1=9;
if chf1=. then chf1=9;
if cvd1=. then cvd1=9;
if pneumonia1=. then pneumonia1=9;
if copd1=. then copd1=9;
if ckd1=. then ckd1=9;
if oldage1=. then oldage1=9;
if dementia1_1=. then dementia1_1=9;
if dementia2_1=. then dementia2_1=9;
if infection1=. then infection1=9;
run;
/*ffÆmerge...place:1êÊaA2ICU*/
data shindan;set shindan;if nid>637 then delete;keep nid place2;run;
data shindan;set shindan;rename place2=place;run;
data ika_ng;merge ika_ng shindan;by nid;run;
data ika_ng;set ika_ng;if age=. then delete;run;
data ika_ng;format nid age place;set ika_ng;run;
/*FmÇÆAcnC}[ðêÂÉ*/
data ika_ng;set ika_ng;
if dementia1_c=1 or dementia2_c=1 then dementia_c=1;
if dementia_c=. then dementia_c=9;
if dementia1=1 or dementia2=1 then dementia=1;
if dementia=. then dementia=9;
if dementia1_1=1 or dementia2_1=1 then dementia_1=1;
if dementia_1=. then dementia_1=9;
run;


*Wv*/
proc freq data=ika_ng;where dday=ika_day;table tenki_ika;run;
proc freq data=dpc_ng_tougetu;table nid;run;
proc freq data=dpc_ng;table tenki_dpc;run;

/*ðÍ*/
/*S=Zvg­s*/
/*ãÈ*/
/*Sa*/
proc freq data=ika_ng;where dday=ika_day;tables cancer*cancer_c/senspec;run;
proc freq data=ika_ng;where dday=ika_day;tables chf*chf_c/senspec;run;
proc freq data=ika_ng;where dday=ika_day;tables cvd*cvd_c/senspec;run;
proc freq data=ika_ng;where dday=ika_day;tables pneumonia*pneumonia_c/senspec;run;
proc freq data=ika_ng;where dday=ika_day;tables copd*copd_c/senspec;run;
proc freq data=ika_ng;where dday=ika_day;tables ckd*ckd_c/senspec;run;
proc freq data=ika_ng;where dday=ika_day;tables dementia*dementia_c/senspec;run;
proc freq data=ika_ng;where dday=ika_day;tables oldage*oldage_c/senspec;run;
proc freq data=ika_ng;where dday=ika_day;tables infection*infection_c/senspec;run;
/*åa*/
proc freq data=ika_ng;where dday=ika_day;tables cancer1*cancer_c/senspec;run;
proc freq data=ika_ng;where dday=ika_day;tables chf1*chf_c/senspec;run;
proc freq data=ika_ng;where dday=ika_day;tables cvd1*cvd_c/senspec;run;
proc freq data=ika_ng;where dday=ika_day;tables pneumonia1*pneumonia_c/senspec;run;
proc freq data=ika_ng;where dday=ika_day;tables copd1*copd_c/senspec;run;
proc freq data=ika_ng;where dday=ika_day;tables ckd1*ckd_c/senspec;run;
proc freq data=ika_ng;where dday=ika_day;tables dementia_1*dementia_c/senspec;run;
proc freq data=ika_ng;where dday=ika_day;tables oldage1*oldage_c/senspec;run;
proc freq data=ika_ng;where dday=ika_day;tables infection1*infection_c/senspec;run;

/*DPC*/
/*åa*/
proc freq data=dpc_ng;where dday=dpc_day;tables cancer_main*cancer_c/senspec;run;
proc freq data=dpc_ng;where dday=dpc_day;tables chf_main*chf_c/senspec;run;
proc freq data=dpc_ng;where dday=dpc_day;tables cvd_main*cvd_c/senspec;run;
proc freq data=dpc_ng;where dday=dpc_day;tables pneumonia_main*pneumonia_c/senspec;run;
proc freq data=dpc_ng;where dday=dpc_day;tables copd_main*copd_c/senspec;run;
proc freq data=dpc_ng;where dday=dpc_day;tables ckd_main*ckd_c/senspec;run;
proc freq data=dpc_ng;where dday=dpc_day;tables dementia_main*dementia_c/senspec;run;
proc freq data=dpc_ng;where dday=dpc_day;tables oldage_main*oldage_c/senspec;run;
proc freq data=dpc_ng;where dday=dpc_day;tables infection_main*infection_c/senspec;run;
/*Å½¹ü*/
proc freq data=dpc_ng;where dday=dpc_day;tables cancer_most*cancer_c/senspec;run;
proc freq data=dpc_ng;where dday=dpc_day;tables chf_most*chf_c/senspec;run;
proc freq data=dpc_ng;where dday=dpc_day;tables cvd_most*cvd_c/senspec;run;
proc freq data=dpc_ng;where dday=dpc_day;tables pneumonia_most*pneumonia_c/senspec;run;
proc freq data=dpc_ng;where dday=dpc_day;tables copd_most*copd_c/senspec;run;
proc freq data=dpc_ng;where dday=dpc_day;tables ckd_most*ckd_c/senspec;run;
proc freq data=dpc_ng;where dday=dpc_day;tables dementia_most*dementia_c/senspec;run;
proc freq data=dpc_ng;where dday=dpc_day;tables oldage_most*oldage_c/senspec;run;
proc freq data=dpc_ng;where dday=dpc_day;tables infection_most*infection_c/senspec;run;
/*ü@_@*/
proc freq data=dpc_ng;where dday=dpc_day;tables cancer_opp*cancer_c/senspec;run;
proc freq data=dpc_ng;where dday=dpc_day;tables chf_opp*chf_c/senspec;run;
proc freq data=dpc_ng;where dday=dpc_day;tables cvd_opp*cvd_c/senspec;run;
proc freq data=dpc_ng;where dday=dpc_day;tables pneumonia_opp*pneumonia_c/senspec;run;
proc freq data=dpc_ng;where dday=dpc_day;tables copd_opp*copd_c/senspec;run;
proc freq data=dpc_ng;where dday=dpc_day;tables ckd_opp*ckd_c/senspec;run;
proc freq data=dpc_ng;where dday=dpc_day;tables dementia_opp*dementia_c/senspec;run;
proc freq data=dpc_ng;where dday=dpc_day;tables oldage_opp*oldage_c/senspec;run;
proc freq data=dpc_ng;where dday=dpc_day;tables infection_opp*infection_c/senspec;run;
/*¹ñÔÚü*/
proc freq data=dpc_ng;where dday=dpc_day;tables cancer_second*cancer_c/senspec;run;
proc freq data=dpc_ng;where dday=dpc_day;tables chf_second*chf_c/senspec;run;
proc freq data=dpc_ng;where dday=dpc_day;tables cvd_second*cvd_c/senspec;run;
proc freq data=dpc_ng;where dday=dpc_day;tables pneumonia_second*pneumonia_c/senspec;run;
proc freq data=dpc_ng;where dday=dpc_day;tables copd_second*copd_c/senspec;run;
proc freq data=dpc_ng;where dday=dpc_day;tables ckd_second*ckd_c/senspec;run;
proc freq data=dpc_ng;where dday=dpc_day;tables dementia_second*dementia_c/senspec;run;
proc freq data=dpc_ng;where dday=dpc_day;tables oldage_second*oldage_c/senspec;run;
proc freq data=dpc_ng;where dday=dpc_day;tables infection_second*infection_c/senspec;run;

/*ãÈ*/
data a;set ika_ng;where tenki_ika=1;run;
/*Sa*/
proc freq data=a;;tables cancer*cancer_c/senspec;run;
proc freq data=a;;tables chf*chf_c/senspec;run;
proc freq data=a;;tables cvd*cvd_c/senspec;run;
proc freq data=a;;tables pneumonia*pneumonia_c/senspec;run;
proc freq data=a;;tables copd*copd_c/senspec;run;
proc freq data=a;;tables ckd*ckd_c/senspec;run;
proc freq data=a;;tables dementia*dementia_c/senspec;run;
proc freq data=a;;tables oldage*oldage_c/senspec;run;
proc freq data=a;;tables infection*infection_c/senspec;run;
/*åa*/
proc freq data=a;;tables cancer1*cancer_c/senspec;run;
proc freq data=a;;tables chf1*chf_c/senspec;run;
proc freq data=a;;tables cvd1*cvd_c/senspec;run;
proc freq data=a;;tables pneumonia1*pneumonia_c/senspec;run;
proc freq data=a;;tables copd1*copd_c/senspec;run;
proc freq data=a;;tables ckd1*ckd_c/senspec;run;
proc freq data=a;;tables dementia_1*dementia_c/senspec;run;
proc freq data=a;;tables oldage1*oldage_c/senspec;run;
proc freq data=a;;tables infection1*infection_c/senspec;run;

/*DPC*/
data b;set dpc_ng;where tenki_dpc=1;run;
/*åa*/
proc freq data=b;;tables cancer_main*cancer_c/senspec;run;
proc freq data=b;;tables chf_main*chf_c/senspec;run;
proc freq data=b;;tables cvd_main*cvd_c/senspec;run;
proc freq data=b;;tables pneumonia_main*pneumonia_c/senspec;run;
proc freq data=b;;tables copd_main*copd_c/senspec;run;
proc freq data=b;;tables ckd_main*ckd_c/senspec;run;
proc freq data=b;;tables dementia_main*dementia_c/senspec;run;
proc freq data=b;;tables oldage_main*oldage_c/senspec;run;
proc freq data=b;;tables infection_main*infection_c/senspec;run;
/*Å½¹ü*/
proc freq data=b;;tables cancer_most*cancer_c/senspec;run;
proc freq data=b;;tables chf_most*chf_c/senspec;run;
proc freq data=b;;tables cvd_most*cvd_c/senspec;run;
proc freq data=b;;tables pneumonia_most*pneumonia_c/senspec;run;
proc freq data=b;;tables copd_most*copd_c/senspec;run;
proc freq data=b;;tables ckd_most*ckd_c/senspec;run;
proc freq data=b;;tables dementia_most*dementia_c/senspec;run;
proc freq data=b;;tables oldage_most*oldage_c/senspec;run;
proc freq data=b;;tables infection_most*infection_c/senspec;run;
/*ü@_@*/
proc freq data=b;;tables cancer_opp*cancer_c/senspec;run;
proc freq data=b;;tables chf_opp*chf_c/senspec;run;
proc freq data=b;;tables cvd_opp*cvd_c/senspec;run;
proc freq data=b;;tables pneumonia_opp*pneumonia_c/senspec;run;
proc freq data=b;;tables copd_opp*copd_c/senspec;run;
proc freq data=b;;tables ckd_opp*ckd_c/senspec;run;
proc freq data=b;;tables dementia_opp*dementia_c/senspec;run;
proc freq data=b;;tables oldage_opp*oldage_c/senspec;run;
proc freq data=b;;tables infection_opp*infection_c/senspec;run;
/*¹ñÔÚü*/
proc freq data=b;;tables cancer_second*cancer_c/senspec;run;
proc freq data=b;;tables chf_second*chf_c/senspec;run;
proc freq data=b;;tables cvd_second*cvd_c/senspec;run;
proc freq data=b;;tables pneumonia_second*pneumonia_c/senspec;run;
proc freq data=b;;tables copd_second*copd_c/senspec;run;
proc freq data=b;;tables ckd_second*ckd_c/senspec;run;
proc freq data=b;;tables dementia_second*dementia_c/senspec;run;
proc freq data=b;;tables oldage_second*oldage_c/senspec;run;
proc freq data=b;;tables infection_second*infection_c/senspec;run;
