# Supplementary material for: Validation study on definition of cause of death in Japanese claims data
Source: PLoS One. 2023 Mar 23;18(3):e0283209. doi: 10.1371/journal.pone.0283209 (PMC10035912; doi:10.1371/journal.pone.0283209)
Supplement: S1 File — (ZIP) [file pone.0283209.s005.zip › Software Source Code_importstep.txt]

/*DPC*/
/*KO2_2018*/
PROC IMPORT OUT= KO2_201801
            DATAFILE= "K:\¼Ã®åwãw®a@f[^\ãÈOZvg2018-2019\201801.RD.IK.KO2.xlsx" 
            DBMS=xlsx REPLACE;
     GETNAMES=YES;
RUN;
data KO2_201801_SB;set KO2_201801;
if IR='SB' then SB=1;if SB=.  then delete;if year=. then year=2018;if month=. then month=1;keep nid D G H year month;
rename D=diseasecd G=ICD10 H=dpckbn;label  D=diseasecd G=ICD10 H=dpckbn;
run;
data KO2_201801_SB;set KO2_201801_SB;dkbn=input(dpckbn,best.);drop dpckbn;run;


PROC IMPORT OUT= KO2_201802
            DATAFILE= "K:\¼Ã®åwãw®a@f[^\ãÈOZvg2018-2019\201802.RD.IK.KO2.xlsx" 
            DBMS=xlsx REPLACE;
     GETNAMES=YES;
RUN;
data KO2_201802_SB;set KO2_201802;
if IR='SB' then SB=1;if SB=.  then delete;if year=. then year=2018;if month=. then month=2;keep nid D G H year month;
rename D=diseasecd G=ICD10 H=dpckbn;label  D=diseasecd G=ICD10 H=dpckbn;
run;
data KO2_201802_SB;set KO2_201802_SB;dkbn=input(dpckbn,best.);drop dpckbn;run;


PROC IMPORT OUT= KO2_201803
            DATAFILE= "K:\¼Ã®åwãw®a@f[^\ãÈOZvg2018-2019\201803.RD.IK.KO2.xlsx" 
            DBMS=xlsx REPLACE;
     GETNAMES=YES;
RUN;
data KO2_201803_SB;set KO2_201803;
if IR='SB' then SB=1;if SB=.  then delete;if year=. then year=2018;if month=. then month=3;keep nid D G H year month;
rename D=diseasecd G=ICD10 H=dpckbn;label  D=diseasecd G=ICD10 H=dpckbn;
run;
data KO2_201803_SB;set KO2_201803_SB;dkbn=input(dpckbn,best.);drop dpckbn;run;


PROC IMPORT OUT= KO2_201804
            DATAFILE= "K:\¼Ã®åwãw®a@f[^\ãÈOZvg2018-2019\201804.RD.IK.KO2.xlsx" 
            DBMS=xlsx REPLACE;
     GETNAMES=YES;
RUN;
data KO2_201804_SB;set KO2_201804;
if IR='SB' then SB=1;if SB=.  then delete;if year=. then year=2018;if month=. then month=4;keep nid D G H year month;
rename D=diseasecd G=ICD10 H=dpckbn;label  D=diseasecd G=ICD10 H=dpckbn;
run;
data KO2_201804_SB;set KO2_201804_SB;dkbn=input(dpckbn,best.);drop dpckbn;run;


PROC IMPORT OUT= KO2_201805
            DATAFILE= "K:\¼Ã®åwãw®a@f[^\ãÈOZvg2018-2019\201805.RD.IK.KO2.xlsx" 
            DBMS=xlsx REPLACE;
     GETNAMES=YES;
RUN;
data KO2_201805_SB;set KO2_201805;
if IR='SB' then SB=1;if SB=.  then delete;if year=. then year=2018;if month=. then month=5;keep nid D G H year month;
rename D=diseasecd G=ICD10 H=dpckbn;label  D=diseasecd G=ICD10 H=dpckbn;
;dpckbn=input (dpckbn,best.);
run;
data KO2_201805_SB;set KO2_201805_SB;dkbn=input(dpckbn,best.);drop dpckbn;run;


PROC IMPORT OUT= KO2_201806
            DATAFILE= "K:\¼Ã®åwãw®a@f[^\ãÈOZvg2018-2019\201806.RD.IK.KO2.xlsx" 
            DBMS=xlsx REPLACE;
     GETNAMES=YES;
RUN;
data KO2_201806_SB;set KO2_201806;
if IR='SB' then SB=1;if SB=.  then delete;if year=. then year=2018;if month=. then month=6;keep nid D G H year month;
rename D=diseasecd G=ICD10 H=dpckbn;label  D=diseasecd G=ICD10 H=dpckbn;
run;
;data KO2_201806_SB;set KO2_201806_SB;dkbn=input(dpckbn,best.);drop dpckbn;run;


PROC IMPORT OUT= KO2_201807
            DATAFILE= "K:\¼Ã®åwãw®a@f[^\ãÈOZvg2018-2019\201807.RD.IK.KO2.xlsx" 
            DBMS=xlsx REPLACE;
     GETNAMES=YES;
RUN;
data KO2_201807_SB;set KO2_201807;
if IR='SB' then SB=1;if SB=.  then delete;if year=. then year=2018;if month=. then month=7;keep nid D G H year month;
rename D=diseasecd G=ICD10 H=dpckbn;label  D=diseasecd G=ICD10 H=dpckbn;
run;
data KO2_201807_SB;set KO2_201807_SB;dkbn=input(dpckbn,best.);drop dpckbn;run;

PROC IMPORT OUT= KO2_201808
            DATAFILE= "K:\¼Ã®åwãw®a@f[^\ãÈOZvg2018-2019\201808.RD.IK.KO2.xlsx" 
            DBMS=xlsx REPLACE;
     GETNAMES=YES;
RUN;
data KO2_201808_SB;set KO2_201808;
if IR='SB' then SB=1;if SB=.  then delete;if year=. then year=2018;if month=. then month=8;keep nid D G H year month;
rename D=diseasecd G=ICD10 H=dpckbn;label  D=diseasecd G=ICD10 H=dpckbn;
run;
data KO2_201808_SB;set KO2_201808_SB;dkbn=input(dpckbn,best.);drop dpckbn;run;


PROC IMPORT OUT= KO2_201809
            DATAFILE= "K:\¼Ã®åwãw®a@f[^\ãÈOZvg2018-2019\201809.RD.IK.KO2.xlsx" 
            DBMS=xlsx REPLACE;
     GETNAMES=YES;
RUN;
data KO2_201809_SB;set KO2_201809;
if IR='SB' then SB=1;if SB=.  then delete;if year=. then year=2018;if month=. then month=9;keep nid D G H year month;
rename D=diseasecd G=ICD10 H=dpckbn;label  D=diseasecd G=ICD10 H=dpckbn;
run;
data KO2_201809_SB;set KO2_201809_SB;dkbn=input(dpckbn,best.);drop dpckbn;run;


PROC IMPORT OUT= KO2_201810
            DATAFILE= "K:\¼Ã®åwãw®a@f[^\ãÈOZvg2018-2019\201810.RD.IK.KO2.xlsx" 
            DBMS=xlsx REPLACE;
     GETNAMES=YES;
RUN;
data KO2_201810_SB;set KO2_201810;
if IR='SB' then SB=1;if SB=.  then delete;if year=. then year=2018;if month=. then month=10;keep nid D G H year month;
rename D=diseasecd G=ICD10 H=dpckbn;label  D=diseasecd G=ICD10 H=dpckbn;
run;
data KO2_201810_SB;set KO2_201810_SB;dkbn=input(dpckbn,best.);drop dpckbn;run;


PROC IMPORT OUT= KO2_201811
            DATAFILE= "K:\¼Ã®åwãw®a@f[^\ãÈOZvg2018-2019\201811.RD.IK.KO2.xlsx" 
            DBMS=xlsx REPLACE;
     GETNAMES=YES;
RUN;
data KO2_201811_SB;set KO2_201811;
if IR='SB' then SB=1;if SB=.  then delete;if year=. then year=2018;if month=. then month=11;keep nid D G H year month;
rename D=diseasecd G=ICD10 H=dpckbn;label  D=diseasecd G=ICD10 H=dpckbn;
run;
data KO2_201811_SB;set KO2_201811_SB;dkbn=input(dpckbn,best.);drop dpckbn;run;


PROC IMPORT OUT= KO2_201812
            DATAFILE= "K:\¼Ã®åwãw®a@f[^\ãÈOZvg2018-2019\201812.RD.IK.KO2.xlsx" 
            DBMS=xlsx REPLACE;
     GETNAMES=YES;
RUN;
data KO2_201812_SB;set KO2_201812;
if IR='SB' then SB=1;if SB=.  then delete;if year=. then year=2018;if month=. then month=12;keep nid D G H year month;
rename D=diseasecd G=ICD10 H=dpckbn;label  D=diseasecd G=ICD10 H=dpckbn;
run;
data KO2_201812_SB;set KO2_201812_SB;dkbn=input(dpckbn,best.);drop dpckbn;run;


/*SH2_2018*/
PROC IMPORT OUT= SH2_201801
            DATAFILE= "K:\¼Ã®åwãw®a@f[^\ãÈOZvg2018-2019\201801.RD.IK.SH2.xlsx" 
            DBMS=xlsx REPLACE;
     GETNAMES=YES;
RUN;
data SH2_201801_SB;set SH2_201801;
if IR='SB' then SB=1;if SB=.  then delete;if year=. then year=2018;if month=. then month=1;keep nid D G H year month;
rename D=diseasecd G=ICD10 H=dpckbn;label  D=diseasecd G=ICD10 H=dpckbn;
run;
data SH2_201801_SB;set SH2_201801_SB;dkbn=input(dpckbn,best.);drop dpckbn;run;


PROC IMPORT OUT= SH2_201802
            DATAFILE= "K:\¼Ã®åwãw®a@f[^\ãÈOZvg2018-2019\201802.RD.IK.SH2.xlsx" 
            DBMS=xlsx REPLACE;
     GETNAMES=YES;
RUN;
data SH2_201802_SB;set SH2_201802;
if NID_1='SB' then SB=1;if SB=.  then delete;if year=. then year=2018;if month=. then month=2;keep VAR2  D G H year month;
rename VAR2=nid D=diseasecd G=ICD10 H=dpckbn;label  D=diseasecd G=ICD10 H=dpckbn;
run;
data SH2_201802_SB;set SH2_201802_SB;dkbn=input(dpckbn,best.);drop dpckbn;run;


PROC IMPORT OUT= SH2_201803
            DATAFILE= "K:\¼Ã®åwãw®a@f[^\ãÈOZvg2018-2019\201803.RD.IK.SH2.xlsx" 
            DBMS=xlsx REPLACE;
     GETNAMES=YES;
RUN;
data SH2_201803_SB;set SH2_201803;
if IR='SB' then SB=1;if SB=.  then delete;if year=. then year=2018;if month=. then month=3;keep nid D G H year month;
rename D=diseasecd G=ICD10 H=dpckbn;label  D=diseasecd G=ICD10 H=dpckbn;
run;
data SH2_201803_SB;set SH2_201803_SB;dkbn=input(dpckbn,best.);drop dpckbn;run;


PROC IMPORT OUT= SH2_201804
            DATAFILE= "K:\¼Ã®åwãw®a@f[^\ãÈOZvg2018-2019\201804.RD.IK.SH2.xlsx" 
            DBMS=xlsx REPLACE;
     GETNAMES=YES;
RUN;
data SH2_201804_SB;set SH2_201804;
if IR='SB' then SB=1;if SB=.  then delete;if year=. then year=2018;if month=. then month=4;keep nid D G H year month;
rename D=diseasecd G=ICD10 H=dpckbn;label  D=diseasecd G=ICD10 H=dpckbn;
run;
data SH2_201804_SB;set SH2_201804_SB;dkbn=input(dpckbn,best.);drop dpckbn;run;


PROC IMPORT OUT= SH2_201805
            DATAFILE= "K:\¼Ã®åwãw®a@f[^\ãÈOZvg2018-2019\201805.RD.IK.SH2.xlsx" 
            DBMS=xlsx REPLACE;
     GETNAMES=YES;
RUN;
data SH2_201805_SB;set SH2_201805;
if IR='SB' then SB=1;if SB=.  then delete;if year=. then year=2018;if month=. then month=5;keep nid D G H year month;
rename D=diseasecd G=ICD10 H=dpckbn;label  D=diseasecd G=ICD10 H=dpckbn;
run;
data SH2_201805_SB;set SH2_201805_SB;dkbn=input(dpckbn,best.);drop dpckbn;run;


PROC IMPORT OUT= SH2_201806
            DATAFILE= "K:\¼Ã®åwãw®a@f[^\ãÈOZvg2018-2019\201806.RD.IK.SH2.xlsx" 
            DBMS=xlsx REPLACE;
     GETNAMES=YES;
RUN;
data SH2_201806_SB;set SH2_201806;
if IR='SB' then SB=1;if SB=.  then delete;if year=. then year=2018;if month=. then month=6;keep nid D G H year month;
rename D=diseasecd G=ICD10 H=dpckbn;label  D=diseasecd G=ICD10 H=dpckbn;
run;
data SH2_201806_SB;set SH2_201806_SB;dkbn=input(dpckbn,best.);drop dpckbn;run;


PROC IMPORT OUT= SH2_201807
            DATAFILE= "K:\¼Ã®åwãw®a@f[^\ãÈOZvg2018-2019\201807.RD.IK.SH2.xlsx" 
            DBMS=xlsx REPLACE;
     GETNAMES=YES;
RUN;
data SH2_201807_SB;set SH2_201807;
if IR='SB' then SB=1;if SB=.  then delete;if year=. then year=2018;if month=. then month=7;keep nid D G H year month;
rename D=diseasecd G=ICD10 H=dpckbn;label  D=diseasecd G=ICD10 H=dpckbn;
run;
data SH2_201807_SB;set SH2_201807_SB;dkbn=input(dpckbn,best.);drop dpckbn;run;


PROC IMPORT OUT= SH2_201808
            DATAFILE= "K:\¼Ã®åwãw®a@f[^\ãÈOZvg2018-2019\201808.RD.IK.SH2.xlsx" 
            DBMS=xlsx REPLACE;
     GETNAMES=YES;
RUN;
data SH2_201808_SB;set SH2_201808;
if IR='SB' then SB=1;if SB=.  then delete;if year=. then year=2018;if month=. then month=8;keep nid D G H year month;
rename D=diseasecd G=ICD10 H=dpckbn;label  D=diseasecd G=ICD10 H=dpckbn;
run;
data SH2_201808_SB;set SH2_201808_SB;dkbn=input(dpckbn,best.);drop dpckbn;run;


PROC IMPORT OUT= SH2_201809
            DATAFILE= "K:\¼Ã®åwãw®a@f[^\ãÈOZvg2018-2019\201809.RD.IK.SH2.xlsx" 
            DBMS=xlsx REPLACE;
     GETNAMES=YES;
RUN;
data SH2_201809_SB;set SH2_201809;
if IR='SB' then SB=1;if SB=.  then delete;if year=. then year=2018;if month=. then month=9;keep nid D G H year month;
rename D=diseasecd G=ICD10 H=dpckbn;label  D=diseasecd G=ICD10 H=dpckbn;
run;
data SH2_201809_SB;set SH2_201809_SB;dkbn=input(dpckbn,best.);drop dpckbn;run;


PROC IMPORT OUT= SH2_201810
            DATAFILE= "K:\¼Ã®åwãw®a@f[^\ãÈOZvg2018-2019\201810.RD.IK.SH2.xlsx" 
            DBMS=xlsx REPLACE;
     GETNAMES=YES;
RUN;
data SH2_201810_SB;set SH2_201810;
if IR='SB' then SB=1;if SB=.  then delete;if year=. then year=2018;if month=. then month=10;keep nid D G H year month;
rename D=diseasecd G=ICD10 H=dpckbn;label  D=diseasecd G=ICD10 H=dpckbn;
run;
data SH2_201810_SB;set SH2_201810_SB;dkbn=input(dpckbn,best.);drop dpckbn;run;


PROC IMPORT OUT= SH2_201811
            DATAFILE= "K:\¼Ã®åwãw®a@f[^\ãÈOZvg2018-2019\201811.RD.IK.SH2.xlsx" 
            DBMS=xlsx REPLACE;
     GETNAMES=YES;
RUN;
data SH2_201811_SB;set SH2_201811;
if IR='SB' then SB=1;if SB=.  then delete;if year=. then year=2018;if month=. then month=11;keep nid D G H year month;
rename D=diseasecd G=ICD10 H=dpckbn;label  D=diseasecd G=ICD10 H=dpckbn;
run;
data SH2_201811_SB;set SH2_201811_SB;dkbn=input(dpckbn,best.);drop dpckbn;run;


PROC IMPORT OUT= SH2_201812
            DATAFILE= "K:\¼Ã®åwãw®a@f[^\ãÈOZvg2018-2019\201812.RD.IK.SH2.xlsx" 
            DBMS=xlsx REPLACE;
     GETNAMES=YES;
RUN;
data SH2_201812_SB;set SH2_201812;
if IR='SB' then SB=1;if SB=.  then delete;if year=. then year=2018;if month=. then month=12;keep nid D G H year month;
rename D=diseasecd G=ICD10 H=dpckbn;label  D=diseasecd G=ICD10 H=dpckbn;
run;
data SH2_201812_SB;set SH2_201812_SB;dkbn=input(dpckbn,best.);drop dpckbn;run;


/*KO2_2019*/
PROC IMPORT OUT= KO2_201901
            DATAFILE= "K:\¼Ã®åwãw®a@f[^\ãÈOZvg2018-2019\201901.RD.IK.KO2.xlsx" 
            DBMS=xlsx REPLACE;
     GETNAMES=YES;
RUN;
data KO2_201901_SB;set KO2_201901;
if IR='SB' then SB=1;if SB=.  then delete;if year=. then year=2019;if month=. then month=1;keep nid D G H year month;
rename D=diseasecd G=ICD10 H=dpckbn;label  D=diseasecd G=ICD10 H=dpckbn;
run;
data KO2_201901_SB;set KO2_201901_SB;dkbn=input(dpckbn,best.);drop dpckbn;run;


PROC IMPORT OUT= KO2_201902
            DATAFILE= "K:\¼Ã®åwãw®a@f[^\ãÈOZvg2018-2019\201902.RD.IK.KO2.xlsx" 
            DBMS=xlsx REPLACE;
     GETNAMES=YES;
RUN;
data KO2_201902_SB;set KO2_201902;
if IR='SB' then SB=1;if SB=.  then delete;if year=. then year=2019;if month=. then month=2;keep nid D G H year month;
rename D=diseasecd G=ICD10 H=dpckbn;label  D=diseasecd G=ICD10 H=dpckbn;
run;
data KO2_201902_SB;set KO2_201902_SB;dkbn=input(dpckbn,best.);drop dpckbn;run;


PROC IMPORT OUT= KO2_201903
            DATAFILE= "K:\¼Ã®åwãw®a@f[^\ãÈOZvg2018-2019\201903.RD.IK.KO2.xlsx" 
            DBMS=xlsx REPLACE;
     GETNAMES=YES;
RUN;
data KO2_201903_SB;set KO2_201903;
if IR='SB' then SB=1;if SB=.  then delete;if year=. then year=2019;if month=. then month=3;keep nid D G H year month;
rename D=diseasecd G=ICD10 H=dpckbn;label  D=diseasecd G=ICD10 H=dpckbn;
run;
data KO2_201903_SB;set KO2_201903_SB;dkbn=input(dpckbn,best.);drop dpckbn;run;


PROC IMPORT OUT= KO2_201904
            DATAFILE= "K:\¼Ã®åwãw®a@f[^\ãÈOZvg2018-2019\201904.RD.IK.KO2.xlsx" 
            DBMS=xlsx REPLACE;
     GETNAMES=YES;
RUN;
data KO2_201904_SB;set KO2_201904;
if IR='SB' then SB=1;if SB=.  then delete;if year=. then year=2019;if month=. then month=4;keep nid D G H year month;
rename D=diseasecd G=ICD10 H=dpckbn;label  D=diseasecd G=ICD10 H=dpckbn;
run;
data KO2_201904_SB;set KO2_201904_SB;dkbn=input(dpckbn,best.);drop dpckbn;run;


PROC IMPORT OUT= KO2_201905
            DATAFILE= "K:\¼Ã®åwãw®a@f[^\ãÈOZvg2018-2019\201905.RD.IK.KO2.xlsx" 
            DBMS=xlsx REPLACE;
     GETNAMES=YES;
RUN;
data KO2_201905_SB;set KO2_201905;
if IR='SB' then SB=1;if SB=.  then delete;if year=. then year=2019;if month=. then month=5;keep nid D G H year month;
rename D=diseasecd G=ICD10 H=dpckbn;label  D=diseasecd G=ICD10 H=dpckbn;
run;
data KO2_201905_SB;set KO2_201905_SB;dkbn=input(dpckbn,best.);drop dpckbn;run;


PROC IMPORT OUT= KO2_201906
            DATAFILE= "K:\¼Ã®åwãw®a@f[^\ãÈOZvg2018-2019\201906.RD.IK.KO2.xlsx" 
            DBMS=xlsx REPLACE;
     GETNAMES=YES;
RUN;
data KO2_201906_SB;set KO2_201906;
if IR='SB' then SB=1;if SB=.  then delete;if year=. then year=2019;if month=. then month=6;keep nid D G H year month;
rename D=diseasecd G=ICD10 H=dpckbn;label  D=diseasecd G=ICD10 H=dpckbn;
run;
data KO2_201906_SB;set KO2_201906_SB;dkbn=input(dpckbn,best.);drop dpckbn;run;


PROC IMPORT OUT= KO2_201907
            DATAFILE= "K:\¼Ã®åwãw®a@f[^\ãÈOZvg2018-2019\201907.RD.IK.KO2.xlsx" 
            DBMS=xlsx REPLACE;
     GETNAMES=YES;
RUN;
data KO2_201907_SB;set KO2_201907;
if IR='SB' then SB=1;if SB=.  then delete;if year=. then year=2019;if month=. then month=7;keep nid D G H year month;
rename D=diseasecd G=ICD10 H=dpckbn;label  D=diseasecd G=ICD10 H=dpckbn;
run;
data KO2_201907_SB;set KO2_201907_SB;dkbn=input(dpckbn,best.);drop dpckbn;run;


PROC IMPORT OUT= KO2_201908
            DATAFILE= "K:\¼Ã®åwãw®a@f[^\ãÈOZvg2018-2019\201908.RD.IK.KO2.xlsx" 
            DBMS=xlsx REPLACE;
     GETNAMES=YES;
RUN;
data KO2_201908_SB;set KO2_201908;
if IR='SB' then SB=1;if SB=.  then delete;if year=. then year=2019;if month=. then month=8;keep nid D G H year month;
rename D=diseasecd G=ICD10 H=dpckbn;label  D=diseasecd G=ICD10 H=dpckbn;
run;
data KO2_201908_SB;set KO2_201908_SB;dkbn=input(dpckbn,best.);drop dpckbn;run;


PROC IMPORT OUT= KO2_201909
            DATAFILE= "K:\¼Ã®åwãw®a@f[^\ãÈOZvg2018-2019\201909.RD.IK.KO2.xlsx" 
            DBMS=xlsx REPLACE;
     GETNAMES=YES;
RUN;
data KO2_201909_SB;set KO2_201909;
if IR='SB' then SB=1;if SB=.  then delete;if year=. then year=2019;if month=. then month=9;keep nid D G H year month;
rename D=diseasecd G=ICD10 H=dpckbn;label  D=diseasecd G=ICD10 H=dpckbn;
run;
data KO2_201909_SB;set KO2_201909_SB;dkbn=input(dpckbn,best.);drop dpckbn;run;


PROC IMPORT OUT= KO2_201910
            DATAFILE= "K:\¼Ã®åwãw®a@f[^\ãÈOZvg2018-2019\201910.RD.IK.KO2.xlsx" 
            DBMS=xlsx REPLACE;
     GETNAMES=YES;
RUN;
data KO2_201910_SB;set KO2_201910;
if IR='SB' then SB=1;if SB=.  then delete;if year=. then year=2019;if month=. then month=10;keep nid D G H year month;
rename D=diseasecd G=ICD10 H=dpckbn;label  D=diseasecd G=ICD10 H=dpckbn;
run;
data KO2_201910_SB;set KO2_201910_SB;dkbn=input(dpckbn,best.);drop dpckbn;run;


PROC IMPORT OUT= KO2_201911
            DATAFILE= "K:\¼Ã®åwãw®a@f[^\ãÈOZvg2018-2019\201911.RD.IK.KO2.xlsx" 
            DBMS=xlsx REPLACE;
     GETNAMES=YES;
RUN;
data KO2_201911_SB;set KO2_201911;
if IR='SB' then SB=1;if SB=.  then delete;if year=. then year=2019;if month=. then month=11;keep nid D G H year month;
rename D=diseasecd G=ICD10 H=dpckbn;label  D=diseasecd G=ICD10 H=dpckbn;
run;
data KO2_201911_SB;set KO2_201911_SB;dkbn=input(dpckbn,best.);drop dpckbn;run;


PROC IMPORT OUT= KO2_201912
            DATAFILE= "K:\¼Ã®åwãw®a@f[^\ãÈOZvg2018-2019\201912.RD.IK.KO2.xlsx" 
            DBMS=xlsx REPLACE;
     GETNAMES=YES;
RUN;
data KO2_201912_SB;set KO2_201912;
if IR='SB' then SB=1;if SB=.  then delete;if year=. then year=2019;if month=. then month=12;keep nid D G H year month;
rename D=diseasecd G=ICD10 H=dpckbn;label  D=diseasecd G=ICD10 H=dpckbn;
run;
data KO2_201912_SB;set KO2_201912_SB;dkbn=input(dpckbn,best.);drop dpckbn;run;


/*SH2_2019*/
PROC IMPORT OUT= SH2_201901
            DATAFILE= "K:\¼Ã®åwãw®a@f[^\ãÈOZvg2018-2019\201901.RD.IK.SH2.xlsx" 
            DBMS=xlsx REPLACE;
     GETNAMES=YES;
RUN;
data SH2_201901_SB;set SH2_201901;
if IR='SB' then SB=1;if SB=.  then delete;if year=. then year=2019;if month=. then month=1;keep nid D G H year month;
rename D=diseasecd G=ICD10 H=dpckbn;label  D=diseasecd G=ICD10 H=dpckbn;
run;
data SH2_201901_SB;set SH2_201901_SB;dkbn=input(dpckbn,best.);drop dpckbn;run;


PROC IMPORT OUT= SH2_201902
            DATAFILE= "K:\¼Ã®åwãw®a@f[^\ãÈOZvg2018-2019\201902.RD.IK.SH2.xlsx" 
            DBMS=xlsx REPLACE;
     GETNAMES=YES;
RUN;
data SH2_201902_SB;set SH2_201902;
if IR='SB' then SB=1;if SB=.  then delete;if year=. then year=2019;if month=. then month=2;keep nid D G H year month;
rename D=diseasecd G=ICD10 H=dpckbn;label  D=diseasecd G=ICD10 H=dpckbn;
run;
data SH2_201902_SB;set SH2_201902_SB;dkbn=input(dpckbn,best.);drop dpckbn;run;


PROC IMPORT OUT= SH2_201903
            DATAFILE= "K:\¼Ã®åwãw®a@f[^\ãÈOZvg2018-2019\201903.RD.IK.SH2.xlsx" 
            DBMS=xlsx REPLACE;
     GETNAMES=YES;
RUN;
data SH2_201903_SB;set SH2_201903;
if IR='SB' then SB=1;if SB=.  then delete;if year=. then year=2019;if month=. then month=3;keep nid D G H year month;
rename D=diseasecd G=ICD10 H=dpckbn;label  D=diseasecd G=ICD10 H=dpckbn;
run;
data SH2_201903_SB;set SH2_201903_SB;dkbn=input(dpckbn,best.);drop dpckbn;run;

PROC IMPORT OUT= SH2_201904
            DATAFILE= "K:\¼Ã®åwãw®a@f[^\ãÈOZvg2018-2019\201904.RD.IK.SH2.xlsx" 
            DBMS=xlsx REPLACE;
     GETNAMES=YES;
RUN;
data SH2_201904_SB;set SH2_201904;
if IR='SB' then SB=1;if SB=.  then delete;if year=. then year=2019;if month=. then month=4;keep nid D G H year month;
rename D=diseasecd G=ICD10 H=dpckbn;label  D=diseasecd G=ICD10 H=dpckbn;
run;
data SH2_201904_SB;set SH2_201904_SB;dkbn=input(dpckbn,best.);drop dpckbn;run;

PROC IMPORT OUT= SH2_201905
            DATAFILE= "K:\¼Ã®åwãw®a@f[^\ãÈOZvg2018-2019\201905.RD.IK.SH2.xlsx" 
            DBMS=xlsx REPLACE;
     GETNAMES=YES;
RUN;
data SH2_201905_SB;set SH2_201905;
if IR='SB' then SB=1;if SB=.  then delete;if year=. then year=2019;if month=. then month=5;keep nid D G H year month;
rename D=diseasecd G=ICD10 H=dpckbn;label  D=diseasecd G=ICD10 H=dpckbn;
run;
data SH2_201905_SB;set SH2_201905_SB;dkbn=input(dpckbn,best.);drop dpckbn;run;


PROC IMPORT OUT= SH2_201906
            DATAFILE= "K:\¼Ã®åwãw®a@f[^\ãÈOZvg2018-2019\201906.RD.IK.SH2.xlsx" 
            DBMS=xlsx REPLACE;
     GETNAMES=YES;
RUN;
data SH2_201906_SB;set SH2_201906;
if IR='SB' then SB=1;if SB=.  then delete;if year=. then year=2019;if month=. then month=6;keep nid D G H year month;
rename D=diseasecd G=ICD10 H=dpckbn;label  D=diseasecd G=ICD10 H=dpckbn;
run;
data SH2_201906_SB;set SH2_201906_SB;dkbn=input(dpckbn,best.);drop dpckbn;run;


PROC IMPORT OUT= SH2_201907
            DATAFILE= "K:\¼Ã®åwãw®a@f[^\ãÈOZvg2018-2019\201907.RD.IK.SH2.xlsx" 
            DBMS=xlsx REPLACE;
     GETNAMES=YES;
RUN;
data SH2_201907_SB;set SH2_201907;
if IR='SB' then SB=1;if SB=.  then delete;if year=. then year=2019;if month=. then month=7;keep nid D G H year month;
rename D=diseasecd G=ICD10 H=dpckbn;label  D=diseasecd G=ICD10 H=dpckbn;
run;
data SH2_201907_SB;set SH2_201907_SB;dkbn=input(dpckbn,best.);drop dpckbn;run;


PROC IMPORT OUT= SH2_201908
            DATAFILE= "K:\¼Ã®åwãw®a@f[^\ãÈOZvg2018-2019\201908.RD.IK.SH2.xlsx" 
            DBMS=xlsx REPLACE;
     GETNAMES=YES;
RUN;
data SH2_201908_SB;set SH2_201908;
if IR='SB' then SB=1;if SB=.  then delete;if year=. then year=2019;if month=. then month=8;keep nid D G H year month;
rename D=diseasecd G=ICD10 H=dpckbn;label  D=diseasecd G=ICD10 H=dpckbn;
run;
data SH2_201908_SB;set SH2_201908_SB;dkbn=input(dpckbn,best.);drop dpckbn;run;

PROC IMPORT OUT= SH2_201909
            DATAFILE= "K:\¼Ã®åwãw®a@f[^\ãÈOZvg2018-2019\201909.RD.IK.SH2.xlsx" 
            DBMS=xlsx REPLACE;
     GETNAMES=YES;
RUN;
data SH2_201909_SB;set SH2_201909;
if IR='SB' then SB=1;if SB=.  then delete;if year=. then year=2019;if month=. then month=9;keep nid D G H year month;
rename D=diseasecd G=ICD10 H=dpckbn;label  D=diseasecd G=ICD10 H=dpckbn;
run;
data SH2_201909_SB;set SH2_201909_SB;dkbn=input(dpckbn,best.);drop dpckbn;run;


PROC IMPORT OUT= SH2_201910
            DATAFILE= "K:\¼Ã®åwãw®a@f[^\ãÈOZvg2018-2019\201910.RD.IK.SH2.xlsx" 
            DBMS=xlsx REPLACE;
     GETNAMES=YES;
RUN;
data SH2_201910_SB;set SH2_201910;
if IR='SB' then SB=1;if SB=.  then delete;if year=. then year=2019;if month=. then month=10;keep nid D G H year month;
rename D=diseasecd G=ICD10 H=dpckbn;label  D=diseasecd G=ICD10 H=dpckbn;
run;
data SH2_201910_SB;set SH2_201910_SB;dkbn=input(dpckbn,best.);drop dpckbn;drop dpckbn;run;


PROC IMPORT OUT= SH2_201911
            DATAFILE= "K:\¼Ã®åwãw®a@f[^\ãÈOZvg2018-2019\201911.RD.IK.SH2.xlsx" 
            DBMS=xlsx REPLACE;
     GETNAMES=YES;
RUN;
data SH2_201911_SB;set SH2_201911;
if IR='SB' then SB=1;if SB=.  then delete;if year=. then year=2019;if month=. then month=11;keep nid D G H year month;
rename D=diseasecd G=ICD10 H=dpckbn;label  D=diseasecd G=ICD10 H=dpckbn;
run;
data SH2_201911_SB;set SH2_201911_SB;dkbn=input(dpckbn,best.);drop dpckbn;run;


PROC IMPORT OUT= SH2_201912
            DATAFILE= "K:\¼Ã®åwãw®a@f[^\ãÈOZvg2018-2019\201912.RD.IK.SH2.xlsx" 
            DBMS=xlsx REPLACE;
     GETNAMES=YES;
RUN;
data SH2_201912_SB;set SH2_201912;
if IR='SB' then SB=1;if SB=.  then delete;if year=. then year=2019;if month=. then month=12;keep nid D G H year month;
rename D=diseasecd G=ICD10 H=dpckbn;label  D=diseasecd G=ICD10 H=dpckbn;
run;
data SH2_201912_SB;set SH2_201912_SB;;dkbn=input(dpckbn,best.);drop dpckbn;run;


/*2020*/
PROC IMPORT OUT= KO2_202001
            DATAFILE= "K:\¼Ã®åwãw®a@f[^\ãÈOZvg2018-2019\202001.RD.IK.KO2.xlsx" 
            DBMS=xlsx REPLACE;
     GETNAMES=YES;
RUN;
data KO2_202001_SB;set KO2_202001;
if IR='SB' then SB=1;if SB=.  then delete;if year=. then year=2020;if month=. then month=1;keep nid D G H year month;
rename D=diseasecd G=ICD10 H=dpckbn;label  D=diseasecd G=ICD10 H=dpckbn;
run;
data KO2_202001_SB;set KO2_202001_SB;dkbn=input(dpckbn,best.);drop dpckbn;run;

PROC IMPORT OUT= SH2_202001
            DATAFILE= "K:\¼Ã®åwãw®a@f[^\ãÈOZvg2018-2019\202001.RD.IK.SH2.xlsx" 
            DBMS=xlsx REPLACE;
     GETNAMES=YES;
RUN;
data SH2_202001_SB;set SH2_202001;
if IR='SB' then SB=1;if SB=.  then delete;if year=. then year=2019;if month=. then month=12;keep nid D G H year month;
rename D=diseasecd G=ICD10 H=dpckbn;label  D=diseasecd G=ICD10 H=dpckbn;
run;
data SH2_202001_SB;set SH2_202001_SB;;dkbn=input(dpckbn,best.);drop dpckbn;run;

data dpc_sb_import;set 
KO2_201801_sb	KO2_201802_sb	KO2_201803_sb	KO2_201804_sb	KO2_201805_sb	KO2_201806_sb	KO2_201807_sb	KO2_201808_sb	KO2_201809_sb	KO2_201810_sb	KO2_201811_sb	KO2_201812_sb
KO2_201901_sb	KO2_201902_sb	KO2_201903_sb	KO2_201904_sb	KO2_201905_sb	KO2_201906_sb	KO2_201907_sb	KO2_201908_sb	KO2_201909_sb	KO2_201910_sb	KO2_201911_sb	KO2_201912_sb	KO2_202001_sb	
SH2_201801_sb	SH2_201802_sb	SH2_201803_sb	SH2_201804_sb	SH2_201805_sb	SH2_201806_sb	SH2_201807_sb	SH2_201808_sb	SH2_201809_sb	SH2_201810_sb	SH2_201811_sb	SH2_201812_sb		
SH2_201901_sb	SH2_201902_sb	SH2_201903_sb	SH2_201904_sb	SH2_201905_sb	SH2_201906_sb	SH2_201907_sb	SH2_201908_sb	SH2_201909_sb	SH2_201910_sb	SH2_201911_sb	SH2_201912_sb SH2_202001_sb;
run;
proc sort data=dpc_sb_import;by nid;run;
/*DPC@I¹585¼ªÌf[^*/

/*DPC_BU*/
data KO2_201801_BU;set KO2_201801;
if IR='BU' then BU=1;if BU=.  then delete;if year=. then year=2018;if month=. then month=1;keep nid G  BU year month;
rename G=tenki_d;label G=tenki_d;
run;
data KO2_201802_BU;set KO2_201802;
if IR='BU' then BU=1;if BU=.  then delete;if year=. then year=2018;if month=. then month=2;keep nid G  BU year month;
rename G=tenki_d;label G=tenki_d;
run;
data KO2_201803_BU;set KO2_201803;
if IR='BU' then BU=1;if BU=.  then delete;if year=. then year=2018;if month=. then month=3;keep nid G  BU year month;
rename G=tenki_d;label G=tenki_d;
run;
data KO2_201804_BU;set KO2_201804;
if IR='BU' then BU=1;if BU=.  then delete;if year=. then year=2018;if month=. then month=4;keep nid G  BU year month;
rename G=tenki_d;label G=tenki_d;
run;
data KO2_201805_BU;set KO2_201805;
if IR='BU' then BU=1;if BU=.  then delete;if year=. then year=2018;if month=. then month=5;keep nid G  BU year month;
rename G=tenki_d;label G=tenki_d;
run;
data KO2_201806_BU;set KO2_201806;
if IR='BU' then BU=1;if BU=.  then delete;if year=. then year=2018;if month=. then month=6;keep nid G  BU year month;
rename G=tenki_d;label G=tenki_d;
run;
data KO2_201807_BU;set KO2_201807;
if IR='BU' then BU=1;if BU=.  then delete;if year=. then year=2018;if month=. then month=7;keep nid G  BU year month;
rename G=tenki_d;label G=tenki_d;
run;
data KO2_201808_BU;set KO2_201808;
if IR='BU' then BU=1;if BU=.  then delete;if year=. then year=2018;if month=. then month=8;keep nid G  BU year month;
rename G=tenki_d;label G=tenki_d;
run;
data KO2_201809_BU;set KO2_201809;
if IR='BU' then BU=1;if BU=.  then delete;if year=. then year=2018;if month=. then month=9;keep nid G  BU year month;
rename G=tenki_d;label G=tenki_d;
run;
data KO2_201810_BU;set KO2_201810;
if IR='BU' then BU=1;if BU=.  then delete;if year=. then year=2018;if month=. then month=10;keep nid G  BU year month;
rename G=tenki_d;label G=tenki_d;
run;
data KO2_201811_BU;set KO2_201811;
if IR='BU' then BU=1;if BU=.  then delete;if year=. then year=2018;if month=. then month=11;keep nid G  BU year month;
rename G=tenki_d;label G=tenki_d;
run;
data KO2_201812_BU;set KO2_201812;
if IR='BU' then BU=1;if BU=.  then delete;if year=. then year=2018;if month=. then month=12;keep nid G  BU year month;
rename G=tenki_d;label G=tenki_d;
run;
data SH2_201801_BU;set SH2_201801;
if IR='BU' then BU=1;if BU=.  then delete;;keep nid G  BU;if year=. then year=2018;if month=. then month=1;keep nid G  BU year month;
rename G=tenki_d;label G=tenki_d;
run;
data SH2_201802_BU;set SH2_201802;
if NID_1='BU' then BU=1;if BU=.  then delete;keep VAR2  G  BU;if year=. then year=2018;if month=. then month=2;keep VAR2 G  BU year month;
rename VAR2=nid G=tenki_d;label G=tenki_d;
run;
data SH2_201803_BU;set SH2_201803;
if IR='BU' then BU=1;if BU=.  then delete;keep nid G  BU;if year=. then year=2018;if month=. then month=3;keep nid G  BU year month;
rename G=tenki_d;label G=tenki_d;
run;
data SH2_201804_BU;set SH2_201804;
if IR='BU' then BU=1;if BU=.  then delete;keep nid G  BU;if year=. then year=2018;if month=. then month=4;keep nid G  BU year month;
rename G=tenki_d;label G=tenki_d;
run;
data SH2_201805_BU;set SH2_201805;
if IR='BU' then BU=1;if BU=.  then delete;keep nid G  BU;if year=. then year=2018;if month=. then month=5;keep nid G  BU year month;
rename G=tenki_d;label G=tenki_d;
run;
data SH2_201806_BU;set SH2_201806;
if IR='BU' then BU=1;if BU=.  then delete;keep nid G  BU;if year=. then year=2018;if month=. then month=6;keep nid G  BU year month;
rename G=tenki_d;label G=tenki_d;
run;
data SH2_201807_BU;set SH2_201807;
if IR='BU' then BU=1;if BU=.  then delete;keep nid G  BU;if year=. then year=2018;if month=. then month=7;keep nid G  BU year month;
rename G=tenki_d;label G=tenki_d;
run;
data SH2_201808_BU;set SH2_201808;
if IR='BU' then BU=1;if BU=.  then delete;keep nid G  BU;if year=. then year=2018;if month=. then month=8;keep nid G  BU year month;
rename G=tenki_d;label G=tenki_d;
run;
data SH2_201809_BU;set SH2_201809;
if IR='BU' then BU=1;if BU=.  then delete;keep nid G  BU;if year=. then year=2018;if month=. then month=9;keep nid G  BU year month;
rename G=tenki_d;label G=tenki_d;
run;
data SH2_201810_BU;set SH2_201810;
if IR='BU' then BU=1;if BU=.  then delete;keep nid G  BU;if year=. then year=2018;if month=. then month=10;keep nid G  BU year month;
rename G=tenki_d;label G=tenki_d;
run;
data SH2_201811_BU;set SH2_201811;
if IR='BU' then BU=1;if BU=.  then delete;keep nid G  BU;if year=. then year=2018;if month=. then month=11;keep nid G  BU year month;
rename G=tenki_d;label G=tenki_d;
run;
data SH2_201812_BU;set SH2_201812;
if IR='BU' then BU=1;if BU=.  then delete;keep nid G  BU;if year=. then year=2018;if month=. then month=12;keep nid G  BU year month;
rename G=tenki_d;label G=tenki_d;
run;
data KO2_201901_BU;set KO2_201901;
if IR='BU' then BU=1;if BU=.  then delete;;keep nid G  BU;if year=. then year=2019;if month=. then month=1;keep nid G  BU year month;
rename G=tenki_d;label G=tenki_d;
run;
data KO2_201902_BU;set KO2_201902;
if IR='BU' then BU=1;if BU=.  then delete;keep nid G  BU;if year=. then year=2019;if month=. then month=2;keep nid G  BU year month;
rename G=tenki_d;label G=tenki_d;
run;
data KO2_201903_BU;set KO2_201903;
if IR='BU' then BU=1;if BU=.  then delete;keep nid G  BU;if year=. then year=2019;if month=. then month=3;keep nid G  BU year month;
rename G=tenki_d;label G=tenki_d;
run;
data KO2_201904_BU;set KO2_201904;
if IR='BU' then BU=1;if BU=.  then delete;keep nid G  BU;if year=. then year=2019;if month=. then month=4;keep nid G  BU year month;
rename G=tenki_d;label G=tenki_d;
run;
data KO2_201905_BU;set KO2_201905;
if IR='BU' then BU=1;if BU=.  then delete;keep nid G  BU;if year=. then year=2019;if month=. then month=5;keep nid G  BU year month;
rename G=tenki_d;label G=tenki_d;
run;
data KO2_201906_BU;set KO2_201906;
if IR='BU' then BU=1;if BU=.  then delete;keep nid G  BU;if year=. then year=2019;if month=. then month=6;keep nid G  BU year month;
rename G=tenki_d;label G=tenki_d;
run;
data KO2_201907_BU;set KO2_201907;
if IR='BU' then BU=1;if BU=.  then delete;keep nid G  BU;if year=. then year=2019;if month=. then month=7;keep nid G  BU year month;
rename G=tenki_d;label G=tenki_d;
run;
data KO2_201908_BU;set KO2_201908;
if IR='BU' then BU=1;if BU=.  then delete;keep nid G  BU;if year=. then year=2019;if month=. then month=8;keep nid G  BU year month;
rename G=tenki_d;label G=tenki_d;
run;
data KO2_201909_BU;set KO2_201909;
if IR='BU' then BU=1;if BU=.  then delete;keep nid G  BU;if year=. then year=2019;if month=. then month=9;keep nid G  BU year month;
rename G=tenki_d;label G=tenki_d;
run;
data KO2_201910_BU;set KO2_201910;
if IR='BU' then BU=1;if BU=.  then delete;keep nid G  BU;if year=. then year=2019;if month=. then month=10;keep nid G  BU year month;
rename G=tenki_d;label G=tenki_d;
run;
data KO2_201911_BU;set KO2_201911;
if IR='BU' then BU=1;if BU=.  then delete;keep nid G  BU;if year=. then year=2019;if month=. then month=11;keep nid G  BU year month;
rename G=tenki_d;label G=tenki_d;
run;
data KO2_201912_BU;set KO2_201912;
if IR='BU' then BU=1;if BU=.  then delete;keep nid G  BU;if year=. then year=2019;if month=. then month=12;keep nid G  BU year month;
rename G=tenki_d;label G=tenki_d;
run;
data SH2_201901_BU;set SH2_201901;
if IR='BU' then BU=1;if BU=.  then delete;;keep nid G  BU;if year=. then year=2019;if month=. then month=1;keep nid G  BU year month;
rename G=tenki_d;label G=tenki_d;
run;
data SH2_201902_BU;set SH2_201902;
if IR='BU' then BU=1;if BU=.  then delete;keep nid G  BU;if year=. then year=2019;if month=. then month=2;keep nid G  BU year month;
rename G=tenki_d;label G=tenki_d;
run;
data SH2_201903_BU;set SH2_201903;
if IR='BU' then BU=1;if BU=.  then delete;keep nid G  BU;if year=. then year=2019;if month=. then month=3;keep nid G  BU year month;
rename G=tenki_d;label G=tenki_d;
run;
data SH2_201904_BU;set SH2_201904;
if IR='BU' then BU=1;if BU=.  then delete;keep nid G  BU;if year=. then year=2019;if month=. then month=4;keep nid G  BU year month;
rename G=tenki_d;label G=tenki_d;
run;
data SH2_201905_BU;set SH2_201905;
if IR='BU' then BU=1;if BU=.  then delete;keep nid G  BU;if year=. then year=2019;if month=. then month=5;keep nid G  BU year month;
rename G=tenki_d;label G=tenki_d;
run;
data SH2_201906_BU;set SH2_201906;
if IR='BU' then BU=1;if BU=.  then delete;keep nid G  BU;if year=. then year=2019;if month=. then month=6;keep nid G  BU year month;
rename G=tenki_d;label G=tenki_d;
run;
data SH2_201907_BU;set SH2_201907;
if IR='BU' then BU=1;if BU=.  then delete;keep nid G  BU;if year=. then year=2019;if month=. then month=7;keep nid G  BU year month;
rename G=tenki_d;label G=tenki_d;
run;
data SH2_201908_BU;set SH2_201908;
if IR='BU' then BU=1;if BU=.  then delete;keep nid G  BU;if year=. then year=2019;if month=. then month=8;keep nid G  BU year month;
rename G=tenki_d;label G=tenki_d;
run;
data SH2_201909_BU;set SH2_201909;
if IR='BU' then BU=1;if BU=.  then delete;keep nid G  BU;if year=. then year=2019;if month=. then month=9;keep nid G  BU year month;
rename G=tenki_d;label G=tenki_d;
run;
data SH2_201910_BU;set SH2_201910;
if IR='BU' then BU=1;if BU=.  then delete;keep nid G  BU;if year=. then year=2019;if month=. then month=10;keep nid G  BU year month;
rename G=tenki_d;label G=tenki_d;
run;
data SH2_201911_BU;set SH2_201911;
if IR='BU' then BU=1;if BU=.  then delete;keep nid G  BU;if year=. then year=2019;if month=. then month=11;keep nid G  BU year month;
rename G=tenki_d;label G=tenki_d;
run;
data SH2_201912_BU;set SH2_201912;
if IR='BU' then BU=1;if BU=.  then delete;keep nid G  BU;if year=. then year=2019;if month=. then month=12;keep nid G  BU year month;
rename G=tenki_d;label G=tenki_d;
run;
data KO2_202001_BU;set KO2_202001;
if IR='BU' then BU=1;if BU=.  then delete;if year=. then year=2020;if month=. then month=1;keep nid G  BU year month;
rename G=tenki_d;label G=tenki_d;
run;
data SH2_202001_BU;set SH2_202001;
if IR='BU' then BU=1;if BU=.  then delete;;keep nid G  BU;if year=. then year=2020;if month=. then month=1;keep nid G  BU year month;
rename G=tenki_d;label G=tenki_d;
run;

data dpc_bu_import;set 
KO2_201801_bu	KO2_201802_bu	KO2_201803_bu	KO2_201804_bu	KO2_201805_bu	KO2_201806_bu	KO2_201807_bu	KO2_201808_bu	KO2_201809_bu	KO2_201810_bu	KO2_201811_bu	KO2_201812_bu
KO2_201901_bu	KO2_201902_bu	KO2_201903_bu	KO2_201904_bu	KO2_201905_bu	KO2_201906_bu	KO2_201907_bu	KO2_201908_bu	KO2_201909_bu	KO2_201910_bu	KO2_201911_bu	KO2_201912_bu	KO2_202001_bu	
SH2_201801_bu	SH2_201802_bu	SH2_201803_bu	SH2_201804_bu	SH2_201805_bu	SH2_201806_bu	SH2_201807_bu	SH2_201808_bu	SH2_201809_bu	SH2_201810_bu	SH2_201811_bu	SH2_201812_bu		
SH2_201901_bu	SH2_201902_bu	SH2_201903_bu	SH2_201904_bu	SH2_201905_bu	SH2_201906_bu	SH2_201907_bu	SH2_201908_bu	SH2_201909_bu	SH2_201910_bu	SH2_201911_bu	SH2_201912_bu SH2_202001_bu;
if tenki_d=. then delete;
drop bu;
run;
proc sort data=dpc_bu_import;by nid;run;
/*n=579*/


/*ãÈ*/
/*KO*/
PROC IMPORT OUT= KO1_201801
            DATAFILE= "K:\¼Ã®åwãw®a@f[^\ãÈOZvg2018-2019\201801.RD.IK.KO1.xlsx" 
            DBMS=xlsx REPLACE;
     GETNAMES=YES;
RUN;
data KO1_201801;set KO1_201801;
if IR='SY' then SY=1;if SY=. then delete;if year=. then year=2018;if month=. then month=1;keep nid SY D F I year month;rename D=diseasecd F=tenki I=main;label  D=diseasecd F=tenki I=main;
if year=. then year=2018;if month=. then month=1;
run;


PROC IMPORT OUT= KO1_201802
            DATAFILE= "K:\¼Ã®åwãw®a@f[^\ãÈOZvg2018-2019\201802.RD.IK.KO1.xlsx" 
            DBMS=xlsx REPLACE;
     GETNAMES=YES;
RUN;
data KO1_201802;set KO1_201802;
if IR='SY' then SY=1;if SY=. then delete;if year=. then year=2018;if month=. then month=2;keep nid SY D F I year month;rename D=diseasecd F=tenki I=main;label  D=diseasecd F=tenki I=main;
run;

PROC IMPORT OUT= KO1_201803
            DATAFILE= "K:\¼Ã®åwãw®a@f[^\ãÈOZvg2018-2019\201803.RD.IK.KO1.xlsx" 
            DBMS=xlsx REPLACE;
     GETNAMES=YES;
RUN;
data KO1_201803;set KO1_201803;
if IR='SY' then SY=1;if SY=. then delete;if year=. then year=2018;if month=. then month=3;keep nid SY D F I year month;rename D=diseasecd F=tenki I=main;label  D=diseasecd F=tenki I=main;
run;

PROC IMPORT OUT= KO1_201804
            DATAFILE= "K:\¼Ã®åwãw®a@f[^\ãÈOZvg2018-2019\201804.RD.IK.KO1.xlsx" 
            DBMS=xlsx REPLACE;
     GETNAMES=YES;
RUN;
data KO1_201804;set KO1_201804;
if IR='SY' then SY=1;if SY=. then delete;if year=. then year=2018;if month=. then month=4;keep nid SY D F I year month;rename D=diseasecd F=tenki I=main;label  D=diseasecd F=tenki I=main;
run;

PROC IMPORT OUT= KO1_201805
            DATAFILE= "K:\¼Ã®åwãw®a@f[^\ãÈOZvg2018-2019\201805.RD.IK.KO1.xlsx" 
            DBMS=xlsx REPLACE;
     GETNAMES=YES;
RUN;
data KO1_201805;set KO1_201805;
if IR='SY' then SY=1;if SY=. then delete;if year=. then year=2018;if month=. then month=5;keep nid SY D F I year month;rename D=diseasecd F=tenki I=main;label  D=diseasecd F=tenki I=main;
run;

PROC IMPORT OUT= KO1_201806
            DATAFILE= "K:\¼Ã®åwãw®a@f[^\ãÈOZvg2018-2019\201806.RD.IK.KO1.xlsx" 
            DBMS=xlsx REPLACE;
     GETNAMES=YES;
RUN;
data KO1_201806;set KO1_201806;
if IR='SY' then SY=1;if SY=. then delete;if year=. then year=2018;if month=. then month=6;keep nid SY D F I year month;rename D=diseasecd F=tenki I=main;label  D=diseasecd F=tenki I=main;
run;

PROC IMPORT OUT= KO1_201807
            DATAFILE= "K:\¼Ã®åwãw®a@f[^\ãÈOZvg2018-2019\201807.RD.IK.KO1.xlsx" 
            DBMS=xlsx REPLACE;
     GETNAMES=YES;
RUN;
data KO1_201807;set KO1_201807;
if IR='SY' then SY=1;if SY=. then delete;if year=. then year=2018;if month=. then month=7;keep nid SY D F I year month;rename D=diseasecd F=tenki I=main;label  D=diseasecd F=tenki I=main;
run;

PROC IMPORT OUT= KO1_201808
            DATAFILE= "K:\¼Ã®åwãw®a@f[^\ãÈOZvg2018-2019\201808.RD.IK.KO1.xlsx" 
            DBMS=xlsx REPLACE;
     GETNAMES=YES;
RUN;
data KO1_201808;set KO1_201808;
if IR='SY' then SY=1;if SY=. then delete;if year=. then year=2018;if month=. then month=8;keep nid SY D F I year month;rename D=diseasecd F=tenki I=main;label  D=diseasecd F=tenki I=main;
run;

PROC IMPORT OUT= KO1_201809
            DATAFILE= "K:\¼Ã®åwãw®a@f[^\ãÈOZvg2018-2019\201809.RD.IK.KO1.xlsx" 
            DBMS=xlsx REPLACE;
     GETNAMES=YES;
RUN;
data KO1_201809;set KO1_201809;
if IR='SY' then SY=1;if SY=. then delete;if year=. then year=2018;if month=. then month=9;keep nid SY D F I year month;rename D=diseasecd F=tenki I=main;label  D=diseasecd F=tenki I=main;
run;

PROC IMPORT OUT= KO1_201810
            DATAFILE= "K:\¼Ã®åwãw®a@f[^\ãÈOZvg2018-2019\201810.RD.IK.KO1.xlsx" 
            DBMS=xlsx REPLACE;
     GETNAMES=YES;
RUN;
data KO1_201810;set KO1_201810;
if IR='SY' then SY=1;if SY=. then delete;if year=. then year=2018;if month=. then month=10;keep nid SY D F I year month;rename D=diseasecd F=tenki I=main;label  D=diseasecd F=tenki I=main;
run;

PROC IMPORT OUT= KO1_201811
            DATAFILE= "K:\¼Ã®åwãw®a@f[^\ãÈOZvg2018-2019\201811.RD.IK.KO1.xlsx" 
            DBMS=xlsx REPLACE;
     GETNAMES=YES;
RUN;
data KO1_201811;set KO1_201811;
if _11='SY' then SY=1;if SY=. then delete;if year=. then year=2018;if month=. then month=11;keep nid SY D F I year month;rename D=diseasecd F=tenki I=main;label  D=diseasecd F=tenki I=main;
run;

PROC IMPORT OUT= KO1_201812
            DATAFILE= "K:\¼Ã®åwãw®a@f[^\ãÈOZvg2018-2019\201812.RD.IK.KO1.xlsx" 
            DBMS=xlsx REPLACE;
     GETNAMES=YES;
RUN;
data KO1_201812;set KO1_201812;
if IR='SY' then SY=1;if SY=. then delete;if year=. then year=2018;if month=. then month=12;keep nid SY D F I year month;rename D=diseasecd F=tenki I=main;label  D=diseasecd F=tenki I=main;
run;

PROC IMPORT OUT= KO1_201901
            DATAFILE= "K:\¼Ã®åwãw®a@f[^\ãÈOZvg2018-2019\201901.RD.IK.KO1.xlsx" 
            DBMS=xlsx REPLACE;
     GETNAMES=YES;
RUN;
data KO1_201901;set KO1_201901;
if IR='SY' then SY=1;if SY=. then delete;if year=. then year=2019;if month=. then month=1;keep nid SY D F I year month;rename D=diseasecd F=tenki I=main;label  D=diseasecd F=tenki I=main;
run;


PROC IMPORT OUT= KO1_201902
            DATAFILE= "K:\¼Ã®åwãw®a@f[^\ãÈOZvg2018-2019\201902.RD.IK.KO1.xlsx" 
            DBMS=xlsx REPLACE;
     GETNAMES=YES;
RUN;
data KO1_201902;set KO1_201902;
if IR='SY' then SY=1;if SY=. then delete;if year=. then year=2019;if month=. then month=2;keep nid SY D F I year month;
rename D=diseasecd F=tenki I=main;label  D=diseasecd F=tenki I=main;
run;

PROC IMPORT OUT= KO1_201903
            DATAFILE= "K:\¼Ã®åwãw®a@f[^\ãÈOZvg2018-2019\201903.RD.IK.KO1.xlsx" 
            DBMS=xlsx REPLACE;
     GETNAMES=YES;
RUN;
data KO1_201903;set KO1_201903;
if IR='SY' then SY=1;if SY=. then delete;if year=. then year=2019;if month=. then month=3;keep nid SY D F I year month;rename D=diseasecd F=tenki I=main;label  D=diseasecd F=tenki I=main;
run;

PROC IMPORT OUT= KO1_201904
            DATAFILE= "K:\¼Ã®åwãw®a@f[^\ãÈOZvg2018-2019\201904.RD.IK.KO1.xlsx" 
            DBMS=xlsx REPLACE;
     GETNAMES=YES;
RUN;
data KO1_201904;set KO1_201904;
if IR='SY' then SY=1;if SY=. then delete;if year=. then year=2019;if month=. then month=4;keep nid SY D F I year month;
rename D=diseasecd F=tenki I=main;label  D=diseasecd F=tenki I=main;
run;

PROC IMPORT OUT= KO1_201905
            DATAFILE= "K:\¼Ã®åwãw®a@f[^\ãÈOZvg2018-2019\201905.RD.IK.KO1.xlsx" 
            DBMS=xlsx REPLACE;
     GETNAMES=YES;
RUN;
data KO1_201905;set KO1_201905;
if IR='SY' then SY=1;if SY=. then delete;if year=. then year=2019;if month=. then month=5;keep nid SY D F I year month;rename D=diseasecd F=tenki I=main;label  D=diseasecd F=tenki I=main;
run;

PROC IMPORT OUT= KO1_201906
            DATAFILE= "K:\¼Ã®åwãw®a@f[^\ãÈOZvg2018-2019\201906.RD.IK.KO1.xlsx" 
            DBMS=xlsx REPLACE;
     GETNAMES=YES;
RUN;
data KO1_201906;set KO1_201906;
if IR='SY' then SY=1;if SY=. then delete;if year=. then year=2019;if month=. then month=6;keep nid SY D F I year month;rename D=diseasecd F=tenki I=main;label  D=diseasecd F=tenki I=main;
run;

PROC IMPORT OUT= KO1_201907
            DATAFILE= "K:\¼Ã®åwãw®a@f[^\ãÈOZvg2018-2019\201907.RD.IK.KO1.xlsx" 
            DBMS=xlsx REPLACE;
     GETNAMES=YES;
RUN;
data KO1_201907;set KO1_201907;
if IR='SY' then SY=1;if SY=. then delete;if year=. then year=2019;if month=. then month=7;keep nid SY D F I year month;rename D=diseasecd F=tenki I=main;label  D=diseasecd F=tenki I=main;
run;

PROC IMPORT OUT= KO1_201908
            DATAFILE= "K:\¼Ã®åwãw®a@f[^\ãÈOZvg2018-2019\201908.RD.IK.KO1.xlsx" 
            DBMS=xlsx REPLACE;
     GETNAMES=YES;
RUN;
data KO1_201908;set KO1_201908;
if IR='SY' then SY=1;if SY=. then delete;if year=. then year=2019;if month=. then month=8;keep nid SY D F I year month;rename D=diseasecd F=tenki I=main;label  D=diseasecd F=tenki I=main;
run;

PROC IMPORT OUT= KO1_201909
            DATAFILE= "K:\¼Ã®åwãw®a@f[^\ãÈOZvg2018-2019\201909.RD.IK.KO1.xlsx" 
            DBMS=xlsx REPLACE;
     GETNAMES=YES;
RUN;
data KO1_201909;set KO1_201909;
if IR='SY' then SY=1;if SY=. then delete;if year=. then year=2019;if month=. then month=9;keep nid SY D F I year month;rename D=diseasecd F=tenki I=main;label  D=diseasecd F=tenki I=main;
run;

PROC IMPORT OUT= KO1_201910
            DATAFILE= "K:\¼Ã®åwãw®a@f[^\ãÈOZvg2018-2019\201910.RD.IK.KO1.xlsx" 
            DBMS=xlsx REPLACE;
     GETNAMES=YES;
RUN;
data KO1_201910;set KO1_201910;
if IR='SY' then SY=1;if SY=. then delete;if year=. then year=2019;if month=. then month=10;keep nid SY D F I year month;rename D=diseasecd F=tenki I=main;label  D=diseasecd F=tenki I=main;
run;

PROC IMPORT OUT= KO1_201911
            DATAFILE= "K:\¼Ã®åwãw®a@f[^\ãÈOZvg2018-2019\201911.RD.IK.KO1.xlsx" 
            DBMS=xlsx REPLACE;
     GETNAMES=YES;
RUN;
data KO1_201911;set KO1_201911;
if IR='SY' then SY=1;if SY=. then delete;if year=. then year=2019;if month=. then month=11;keep nid SY D F I year month;rename D=diseasecd F=tenki I=main;label  D=diseasecd F=tenki I=main;
run;

PROC IMPORT OUT= KO1_201912
            DATAFILE= "K:\¼Ã®åwãw®a@f[^\ãÈOZvg2018-2019\201912.RD.IK.KO1.xlsx" 
            DBMS=xlsx REPLACE;
     GETNAMES=YES;
RUN;
data KO1_201912;set KO1_201912;
if IR='SY' then SY=1;if SY=. then delete;if year=. then year=2019;if month=. then month=12;keep nid SY D F I year month;rename D=diseasecd F=tenki I=main;label  D=diseasecd F=tenki I=main;
run;


PROC IMPORT OUT= KO1_202001
            DATAFILE= "K:\¼Ã®åwãw®a@f[^\ãÈOZvg2018-2019\202001.RD.IK.KO1.xlsx" 
            DBMS=xlsx REPLACE;
     GETNAMES=YES;
RUN;
data KO1_202001;set KO1_202001;
if IR='SY' then SY=1;if SY=. then delete;if year=. then year=2020;if month=. then month=1;keep nid SY D F I year month;rename D=diseasecd F=tenki I=main;label  D=diseasecd F=tenki I=main;
run;


/*SH*/
PROC IMPORT OUT= SH1_201801
            DATAFILE= "K:\¼Ã®åwãw®a@f[^\ãÈOZvg2018-2019\201801.RD.IK.SH1.xlsx" 
            DBMS=xlsx REPLACE;
     GETNAMES=YES;
RUN;
data SH1_201801;set SH1_201801;
if IR='SY' then SY=1;if SY=. then delete;if year=. then year=2018;if month=. then month=1;keep nid SY _1 F I year month;
rename _1=diseasecd F=tenki I=main;label  _1=diseasecd F=tenki I=main;
run;

PROC IMPORT OUT= SH1_201802
            DATAFILE= "K:\¼Ã®åwãw®a@f[^\ãÈOZvg2018-2019\201802.RD.IK.SH1.xlsx" 
            DBMS=xlsx REPLACE;
     GETNAMES=YES;
RUN;
data SH1_201802;set SH1_201802;
if IR='SY' then SY=1;if SY=. then delete;if year=. then year=2018;if month=. then month=2;keep nid SY D F I year month;
rename D=diseasecd F=tenki I=main;label  D=diseasecd F=tenki I=main;
run;


PROC IMPORT OUT= SH1_201803
            DATAFILE= "K:\¼Ã®åwãw®a@f[^\ãÈOZvg2018-2019\201803.RD.IK.SH1.xlsx" 
            DBMS=xlsx REPLACE;
     GETNAMES=YES;
RUN;
data SH1_201803;set SH1_201803;
if IR='SY' then SY=1;if SY=. then delete;if year=. then year=2018;if month=. then month=3;keep nid SY D F I year month;
rename D=diseasecd F=tenki I=main;label  D=diseasecd F=tenki I=main;
run;

PROC IMPORT OUT= SH1_201804
            DATAFILE= "K:\¼Ã®åwãw®a@f[^\ãÈOZvg2018-2019\201804.RD.IK.SH1.xlsx" 
            DBMS=xlsx REPLACE;
     GETNAMES=YES;
RUN;
data SH1_201804;set SH1_201804;
if IR='SY' then SY=1;if SY=. then delete;if year=. then year=2018;if month=. then month=4;keep nid SY D F VAR9 year month;
rename D=diseasecd F=tenki VAR9=main;label  D=diseasecd F=tenki VAR9=main;
run;

PROC IMPORT OUT= SH1_201805
            DATAFILE= "K:\¼Ã®åwãw®a@f[^\ãÈOZvg2018-2019\201805.RD.IK.SH1.xlsx" 
            DBMS=xlsx REPLACE;
     GETNAMES=YES;
RUN;
data SH1_201805;set SH1_201805;
if IR='SY' then SY=1;if SY=. then delete;if year=. then year=2018;if month=. then month=5;keep nid SY D F I year month;
rename D=diseasecd F=tenki I=main;label  D=diseasecd F=tenki I=main;
run;

PROC IMPORT OUT= SH1_201806
            DATAFILE= "K:\¼Ã®åwãw®a@f[^\ãÈOZvg2018-2019\201806.RD.IK.SH1yC³Åz.xlsx" 
            DBMS=xlsx REPLACE;
     GETNAMES=YES;
RUN;
data SH1_201806;set SH1_201806;
if IR='SY' then SY=1;if SY=. then delete;if year=. then year=2018;if month=. then month=6;keep nid SY D F I year month;
rename D=diseasecd F=tenki I=main;label  D=diseasecd F=tenki I=main;
run;

PROC IMPORT OUT= SH1_201807
            DATAFILE= "K:\¼Ã®åwãw®a@f[^\ãÈOZvg2018-2019\201807.RD.IK.SH1.xlsx" 
            DBMS=xlsx REPLACE;
     GETNAMES=YES;
RUN;
data SH1_201807;set SH1_201807;
if IR='SY' then SY=1;if SY=. then delete;if year=. then year=2018;if month=. then month=7;keep nid SY D F I year month;
rename D=diseasecd F=tenki I=main;label  D=diseasecd F=tenki I=main;
run;

PROC IMPORT OUT= SH1_201808
            DATAFILE= "K:\¼Ã®åwãw®a@f[^\ãÈOZvg2018-2019\201808.RD.IK.SH1.xlsx" 
            DBMS=xlsx REPLACE;
     GETNAMES=YES;
RUN;
data SH1_201808;set SH1_201808;
if IR='SY' then SY=1;if SY=. then delete;if year=. then year=2018;if month=. then month=8;keep nid SY D F I year month;
rename D=diseasecd F=tenki I=main;label  D=diseasecd F=tenki I=main;
run;

PROC IMPORT OUT= SH1_201809
            DATAFILE= "K:\¼Ã®åwãw®a@f[^\ãÈOZvg2018-2019\201809.RD.IK.SH1.xlsx" 
            DBMS=xlsx REPLACE;
     GETNAMES=YES;
RUN;
data SH1_201809;set SH1_201809;
if IR='SY' then SY=1;if SY=. then delete;if year=. then year=2018;if month=. then month=9;keep nid SY D F I year month;
rename D=diseasecd F=tenki I=main;label  D=diseasecd F=tenki I=main;
run;

PROC IMPORT OUT= SH1_201810
            DATAFILE= "K:\¼Ã®åwãw®a@f[^\ãÈOZvg2018-2019\201810.RD.IK.SH1.xlsx" 
            DBMS=xlsx REPLACE;
     GETNAMES=YES;
RUN;
data SH1_201810;set SH1_201810;
if IR='SY' then SY=1;if SY=. then delete;if year=. then year=2018;if month=. then month=10;keep nid SY D F I year month;
rename D=diseasecd F=tenki I=main;label  D=diseasecd F=tenki I=main;
run;

PROC IMPORT OUT= SH1_201811
            DATAFILE= "K:\¼Ã®åwãw®a@f[^\ãÈOZvg2018-2019\201811.RD.IK.SH1.xlsx" 
            DBMS=xlsx REPLACE;
     GETNAMES=YES;
RUN;
data SH1_201811;set SH1_201811;
if IR='SY' then SY=1;if SY=. then delete;if year=. then year=2018;if month=. then month=11;keep nid SY D F I year month;
rename D=diseasecd F=tenki I=main;label  D=diseasecd F=tenki I=main;
run;

PROC IMPORT OUT= SH1_201812
            DATAFILE= "K:\¼Ã®åwãw®a@f[^\ãÈOZvg2018-2019\201812.RD.IK.SH1.xlsx" 
            DBMS=xlsx REPLACE;
     GETNAMES=YES;
RUN;
data SH1_201812;set SH1_201812;
if IR='SY' then SY=1;if SY=. then delete;if year=. then year=2018;if month=. then month=12;keep nid SY D F I year month;
rename D=diseasecd F=tenki I=main;label  D=diseasecd F=tenki I=main;
run;

PROC IMPORT OUT= SH1_201901
            DATAFILE= "K:\¼Ã®åwãw®a@f[^\ãÈOZvg2018-2019\201901.RD.IK.SH1.xlsx" 
            DBMS=xlsx REPLACE;
     GETNAMES=YES;
RUN;
data SH1_201901;set SH1_201901;
if IR='SY' then SY=1;if SY=. then delete;if year=. then year=2019;if month=. then month=1;keep nid SY D F I year month;
rename D=diseasecd F=tenki I=main;label  D=diseasecd F=tenki I=main;
run;


PROC IMPORT OUT= SH1_201902
            DATAFILE= "K:\¼Ã®åwãw®a@f[^\ãÈOZvg2018-2019\201902.RD.IK.SH1.xlsx" 
            DBMS=xlsx REPLACE;
     GETNAMES=YES;
RUN;
data SH1_201902;set SH1_201902;
if IR='SY' then SY=1;if SY=. then delete;if year=. then year=2019;if month=. then month=2;keep nid SY D F I year month;
rename D=diseasecd F=tenki I=main;label  D=diseasecd F=tenki I=main;
run;

PROC IMPORT OUT= SH1_201903
            DATAFILE= "K:\¼Ã®åwãw®a@f[^\ãÈOZvg2018-2019\201903.RD.IK.SH1.xlsx" 
            DBMS=xlsx REPLACE;
     GETNAMES=YES;
RUN;
data SH1_201903;set SH1_201903;
if IR='SY' then SY=1;if SY=. then delete;if year=. then year=2019;if month=. then month=3;keep nid SY D F I year month;
rename D=diseasecd F=tenki I=main;label  D=diseasecd F=tenki I=main;
run;

PROC IMPORT OUT= SH1_201904
            DATAFILE= "K:\¼Ã®åwãw®a@f[^\ãÈOZvg2018-2019\201904.RD.IK.SH1.xlsx" 
            DBMS=xlsx REPLACE;
     GETNAMES=YES;
RUN;
data SH1_201904;set SH1_201904;
if IR='SY' then SY=1;if SY=. then delete;if year=. then year=2019;if month=. then month=4;keep nid SY D F I year month;
rename D=diseasecd F=tenki I=main;label  D=diseasecd F=tenki I=main;
run;

PROC IMPORT OUT= SH1_201905
            DATAFILE= "K:\¼Ã®åwãw®a@f[^\ãÈOZvg2018-2019\201905.RD.IK.SH1.xlsx" 
            DBMS=xlsx REPLACE;
     GETNAMES=YES;
RUN;
data SH1_201905;set SH1_201905;
if IR='SY' then SY=1;if SY=. then delete;if year=. then year=2019;if month=. then month=5;keep nid SY D F I year month;
rename D=diseasecd F=tenki I=main;label  D=diseasecd F=tenki I=main;
run;

PROC IMPORT OUT= SH1_201906
            DATAFILE= "K:\¼Ã®åwãw®a@f[^\ãÈOZvg2018-2019\201906.RD.IK.SH1.xlsx" 
            DBMS=xlsx REPLACE;
     GETNAMES=YES;
RUN;
data SH1_201906;set SH1_201906;
if IR='SY' then SY=1;if SY=. then delete;if year=. then year=2019;if month=. then month=6;keep nid SY D F I year month;
rename D=diseasecd F=tenki I=main;label  D=diseasecd F=tenki I=main;
run;

PROC IMPORT OUT= SH1_201907
            DATAFILE= "K:\¼Ã®åwãw®a@f[^\ãÈOZvg2018-2019\201907.RD.IK.SH1.xlsx" 
            DBMS=xlsx REPLACE;
     GETNAMES=YES;
RUN;
data SH1_201907;set SH1_201907;
if IR='SY' then SY=1;if SY=. then delete;if year=. then year=2019;if month=. then month=7;keep nid SY D F I year month;
rename D=diseasecd F=tenki I=main;label  D=diseasecd F=tenki I=main;
run;

PROC IMPORT OUT= SH1_201908
            DATAFILE= "K:\¼Ã®åwãw®a@f[^\ãÈOZvg2018-2019\201908.RD.IK.SH1.xlsx" 
            DBMS=xlsx REPLACE;
     GETNAMES=YES;
RUN;
data SH1_201908;set SH1_201908;
if IR='SY' then SY=1;if SY=. then delete;if year=. then year=2019;if month=. then month=8;keep nid SY D F I year month;
rename D=diseasecd F=tenki I=main;label  D=diseasecd F=tenki I=main;
run;

PROC IMPORT OUT= SH1_201909
            DATAFILE= "K:\¼Ã®åwãw®a@f[^\ãÈOZvg2018-2019\201909.RD.IK.SH1.xlsx" 
            DBMS=xlsx REPLACE;
     GETNAMES=YES;
RUN;
data SH1_201909;set SH1_201909;
if IR='SY' then SY=1;if SY=. then delete;if year=. then year=2019;if month=. then month=9;keep nid SY D F I year month;
rename D=diseasecd F=tenki I=main;label  D=diseasecd F=tenki I=main;
run;

PROC IMPORT OUT= SH1_201910
            DATAFILE= "K:\¼Ã®åwãw®a@f[^\ãÈOZvg2018-2019\201910.RD.IK.SH1.xlsx" 
            DBMS=xlsx REPLACE;
     GETNAMES=YES;
RUN;
data SH1_201910;set SH1_201910;
if IR='SY' then SY=1;if SY=. then delete;if year=. then year=2019;if month=. then month=10;keep nid SY D F I year month;
rename D=diseasecd F=tenki I=main;label  D=diseasecd F=tenki I=main;
run;

PROC IMPORT OUT= SH1_201911
            DATAFILE= "K:\¼Ã®åwãw®a@f[^\ãÈOZvg2018-2019\201911.RD.IK.SH1.xlsx" 
            DBMS=xlsx REPLACE;
     GETNAMES=YES;
RUN;
data SH1_201911;set SH1_201911;
if IR='SY' then SY=1;if SY=. then delete;if year=. then year=2019;if month=. then month=11;keep nid SY D F I year month;
rename D=diseasecd F=tenki I=main;label  D=diseasecd F=tenki I=main;
run;

PROC IMPORT OUT= SH1_201912
            DATAFILE= "K:\¼Ã®åwãw®a@f[^\ãÈOZvg2018-2019\201912.RD.IK.SH1.xlsx" 
            DBMS=xlsx REPLACE;
     GETNAMES=YES;
RUN;
data SH1_201912;set SH1_201912;
if IR='SY' then SY=1;if SY=. then delete;if year=. then year=2019;if month=. then month=12;keep nid SY D F I year month;
rename D=diseasecd F=tenki I=main;label  D=diseasecd F=tenki I=main;
run;


data ika_import;set KO1_201801-KO1_201812  SH1_201801-SH1_201812  KO1_201901-KO1_201912  SH1_201901-SH1_201912 KO1_202001;drop sy;run;
proc sort data=ika_import;by nid;run;
/*ãÈ@I¹569¼ªÌf[^*/
